# Supplementary material for: ﻿A revision of some species of Souvanna Breuning, 1963, Mispila Pascoe, 1864, and Athylia Pascoe, 1864 (Coleoptera, Cerambycidae, Lamiinae)
Source: Zookeys. 2024 Jan 24;1190:107–19. doi: 10.3897/zookeys.1190.115573 (PMC10831858; doi:10.3897/zookeys.1190.115573)
Supplement: XML Treatment for Souvanna [file zookeys.1190.115573-treatment1.xml]

<!DOCTYPE tp:taxon-treatment
  PUBLIC "-//TaxonX//DTD Taxonomic Treatment Publishing DTD v0 20100105//EN" "tax-treatment-NSO.dtd">
<tp:taxon-treatment xmlns:tp="http://www.plazi.org/taxpub"><tp:treatment-meta><kwd-group><label>Taxon classification</label><kwd>
                <named-content content-type="kingdom">Animalia</named-content>
              </kwd><kwd>
                <named-content content-type="order">Coleoptera</named-content>
              </kwd><kwd>
                <named-content content-type="family">Cerambycidae</named-content>
              </kwd></kwd-group><mixed-citation publication-type="journal"><person-group><name><surname>Huang</surname><given-names>Gui-Qiang</given-names></name><name><surname>Weigel</surname><given-names>Andreas</given-names></name><name><surname>Chang</surname><given-names>En-Ming</given-names></name><name><surname>Zhang</surname><given-names>Gui-Mei</given-names></name></person-group><article-title>﻿A revision of some species of <italic><tp:taxon-name><tp:taxon-name-part taxon-name-part-type="genus" reg="Souvanna">Souvanna</tp:taxon-name-part></tp:taxon-name></italic> Breuning, 1963, <italic><tp:taxon-name><tp:taxon-name-part taxon-name-part-type="genus" reg="Mispila">Mispila</tp:taxon-name-part></tp:taxon-name></italic> Pascoe, 1864, and <italic><tp:taxon-name><tp:taxon-name-part taxon-name-part-type="genus" reg="Athylia">Athylia</tp:taxon-name-part></tp:taxon-name></italic> Pascoe, 1864 (<tp:taxon-name><tp:taxon-name-part taxon-name-part-type="order">Coleoptera</tp:taxon-name-part></tp:taxon-name>, <tp:taxon-name><tp:taxon-name-part taxon-name-part-type="family">Cerambycidae</tp:taxon-name-part></tp:taxon-name>, <tp:taxon-name><tp:taxon-name-part taxon-name-part-type="subfamily">Lamiinae</tp:taxon-name-part></tp:taxon-name>)</article-title><source>Zookeys</source><day>24</day><month>01</month><year>2024</year><volume>1190</volume><fpage>107</fpage><lpage>119</lpage><pub-id pub-id-type="doi">10.3897/zookeys.1190.115573</pub-id></mixed-citation></tp:treatment-meta><tp:nomenclature><label>﻿</label><tp:taxon-name>
              <object-id xmlns:xlink="http://www.w3.org/1999/xlink" content-type="arpha" xlink:type="simple">228E4A6B-3F0B-5EBD-917D-530800A95499</object-id>
              <tp:taxon-name-part taxon-name-part-type="genus" reg="Souvanna">Souvanna</tp:taxon-name-part>
            </tp:taxon-name><tp:taxon-authority>Breuning, 1963</tp:taxon-authority><tp:nomenclature-citation-list><tp:nomenclature-citation><tp:taxon-name>
                  <tp:taxon-name-part taxon-name-part-type="genus" reg="Souvanna">Souvanna</tp:taxon-name-part>
                </tp:taxon-name><comment>Breuning, 1963a: 39: <xref ref-type="bibr" rid="B10">Breuning 1964a</xref>: 5; <xref ref-type="bibr" rid="B11">Breuning 1964b</xref>: 428. Type species: <tp:taxon-name><tp:taxon-name-part taxon-name-part-type="genus" reg="Souvanna">Souvanna</tp:taxon-name-part><tp:taxon-name-part taxon-name-part-type="species" reg="phoumai">phoumai</tp:taxon-name-part></tp:taxon-name> Breuning, 1963.</comment></tp:nomenclature-citation></tp:nomenclature-citation-list></tp:nomenclature><ref-list><ref id="B10"><mixed-citation xmlns:xlink="http://www.w3.org/1999/xlink" xlink:type="simple"><person-group><name name-style="western"><surname>Breuning</surname><given-names>S</given-names></name></person-group> (<year>1964a</year>) <article-title>Tribus <tp:taxon-name><tp:taxon-name-part taxon-name-part-type="tribe">Apomecynini</tp:taxon-name-part></tp:taxon-name> Lac. Die <tp:taxon-name><tp:taxon-name-part taxon-name-part-type="tribe">Apomecynini</tp:taxon-name-part></tp:taxon-name> der asiatisch-australischen Region.</article-title><source>Abhandlungen und Berichte aus dem Staatlichen Museum für Tierkunde in Dresden</source><volume>30</volume>(<issue>1</issue>): <fpage>1</fpage>–<lpage>80</lpage>.</mixed-citation></ref><ref id="B11"><mixed-citation xmlns:xlink="http://www.w3.org/1999/xlink" xlink:type="simple"><person-group><name name-style="western"><surname>Breuning</surname><given-names>S</given-names></name></person-group> (<year>1964b</year>) <article-title>Tribus <tp:taxon-name><tp:taxon-name-part taxon-name-part-type="tribe">Apomecynini</tp:taxon-name-part></tp:taxon-name> Lac.</article-title><source>Die <tp:taxon-name><tp:taxon-name-part taxon-name-part-type="tribe">Apomecynini</tp:taxon-name-part></tp:taxon-name> der asiatisch-australischen Region Abhandlungen und Berichte aus dem staatlichen Museum für Tierkunde in Dresden</source><volume>30</volume>(<issue>4</issue>): <fpage>273</fpage>–<lpage>448</lpage>.</mixed-citation></ref></ref-list></tp:taxon-treatment>
