# Supplementary material for: ﻿A revision of some species of Souvanna Breuning, 1963, Mispila Pascoe, 1864, and Athylia Pascoe, 1864 (Coleoptera, Cerambycidae, Lamiinae)
Source: Zookeys. 2024 Jan 24;1190:107–19. doi: 10.3897/zookeys.1190.115573 (PMC10831858; doi:10.3897/zookeys.1190.115573)
Supplement: XML Treatment for Souvanna signata [file zookeys.1190.115573-treatment2.xml]

<!DOCTYPE tp:taxon-treatment
  PUBLIC "-//TaxonX//DTD Taxonomic Treatment Publishing DTD v0 20100105//EN" "tax-treatment-NSO.dtd">
<tp:taxon-treatment xmlns:tp="http://www.plazi.org/taxpub"><tp:treatment-meta><kwd-group><label>Taxon classification</label><kwd>
                <named-content content-type="kingdom">Animalia</named-content>
              </kwd><kwd>
                <named-content content-type="order">Coleoptera</named-content>
              </kwd><kwd>
                <named-content content-type="family">Cerambycidae</named-content>
              </kwd></kwd-group><mixed-citation publication-type="journal"><person-group><name><surname>Huang</surname><given-names>Gui-Qiang</given-names></name><name><surname>Weigel</surname><given-names>Andreas</given-names></name><name><surname>Chang</surname><given-names>En-Ming</given-names></name><name><surname>Zhang</surname><given-names>Gui-Mei</given-names></name></person-group><article-title>﻿A revision of some species of <italic><tp:taxon-name><tp:taxon-name-part taxon-name-part-type="genus" reg="Souvanna">Souvanna</tp:taxon-name-part></tp:taxon-name></italic> Breuning, 1963, <italic><tp:taxon-name><tp:taxon-name-part taxon-name-part-type="genus" reg="Mispila">Mispila</tp:taxon-name-part></tp:taxon-name></italic> Pascoe, 1864, and <italic><tp:taxon-name><tp:taxon-name-part taxon-name-part-type="genus" reg="Athylia">Athylia</tp:taxon-name-part></tp:taxon-name></italic> Pascoe, 1864 (<tp:taxon-name><tp:taxon-name-part taxon-name-part-type="order">Coleoptera</tp:taxon-name-part></tp:taxon-name>, <tp:taxon-name><tp:taxon-name-part taxon-name-part-type="family">Cerambycidae</tp:taxon-name-part></tp:taxon-name>, <tp:taxon-name><tp:taxon-name-part taxon-name-part-type="subfamily">Lamiinae</tp:taxon-name-part></tp:taxon-name>)</article-title><source>Zookeys</source><day>24</day><month>01</month><year>2024</year><volume>1190</volume><fpage>107</fpage><lpage>119</lpage><pub-id pub-id-type="doi">10.3897/zookeys.1190.115573</pub-id></mixed-citation></tp:treatment-meta><tp:nomenclature><label>﻿</label><tp:taxon-name>
              <object-id xmlns:xlink="http://www.w3.org/1999/xlink" content-type="arpha" xlink:type="simple">F431B15C-6C83-5933-9F5B-DA9195EAF7DD</object-id>
              <tp:taxon-name-part taxon-name-part-type="genus" reg="Souvanna">Souvanna</tp:taxon-name-part>
              <tp:taxon-name-part taxon-name-part-type="species" reg="signata">signata</tp:taxon-name-part>
            </tp:taxon-name><tp:taxon-authority>(Pic, 1926)</tp:taxon-authority><tp:taxon-status xmlns:xlink="http://www.w3.org/1999/xlink" xlink:type="simple">comb. nov.</tp:taxon-status><xref ref-type="fig" rid="F1">Figs 1</xref><xref ref-type="fig" rid="F2">, 2</xref><tp:nomenclature-citation-list><tp:nomenclature-citation><tp:taxon-name>
                  <tp:taxon-name-part taxon-name-part-type="genus" reg="Alidus">Alidus</tp:taxon-name-part>
                  <tp:taxon-name-part taxon-name-part-type="species" reg="signatus">signatus</tp:taxon-name-part>
                </tp:taxon-name><comment>Pic, 1926: 13 (type locality “Tonkin, Vietnam”).</comment></tp:nomenclature-citation><tp:nomenclature-citation><tp:taxon-name><tp:taxon-name-part taxon-name-part-type="genus" reg="Mispila">Mispila</tp:taxon-name-part> (<tp:taxon-name-part taxon-name-part-type="subgenus" reg="Mispila">Mispila</tp:taxon-name-part>) <tp:taxon-name-part taxon-name-part-type="species" reg="signata">signata</tp:taxon-name-part></tp:taxon-name><comment>: <xref ref-type="bibr" rid="B5">Breuning 1961</xref>: 281 (catalogue); <xref ref-type="bibr" rid="B7">Breuning 1963b</xref>: 473 (key), 478 (redescription).</comment></tp:nomenclature-citation><tp:nomenclature-citation><tp:taxon-name>
                  <tp:taxon-name-part taxon-name-part-type="genus" reg="Enispia">Enispia</tp:taxon-name-part>
                  <tp:taxon-name-part taxon-name-part-type="species" reg="quadristigma">quadristigma</tp:taxon-name-part>
                </tp:taxon-name><comment>Gressitt, 1940: 156 (type locality “Central Hainan: Sam-ts ‘uen-kai-hui, southeast of Lai-mo-leng and Fan-ta, southeast of Nam-fung”), pl. 4, fig. 12; <xref ref-type="bibr" rid="B17">Gressitt 1951</xref>: 482 (catalogue); <xref ref-type="bibr" rid="B8">Breuning 1963c</xref>: 5; <xref ref-type="bibr" rid="B21">Hua et al. 2009</xref>: 76, pl 76, fig. 871 (holotype, ♂). syn. nov.</comment></tp:nomenclature-citation><tp:nomenclature-citation><tp:taxon-name>
                  <tp:taxon-name-part taxon-name-part-type="genus" reg="Athylia">Athylia</tp:taxon-name-part>
                  <tp:taxon-name-part taxon-name-part-type="species" reg="quadristigma">quadristigma</tp:taxon-name-part>
                </tp:taxon-name><comment>: <xref ref-type="bibr" rid="B4">Breuning 1960</xref>: 166 (catalogue); <xref ref-type="bibr" rid="B19">Hua 1982</xref>: 69 (catalogue); <xref ref-type="bibr" rid="B20">Hua 2002</xref>: 197 (catalogue); <xref ref-type="bibr" rid="B27">Löbl and Smetana 2010</xref>: 230 (catalogue); <xref ref-type="bibr" rid="B26">Lin and Tavakilian 2019</xref>: 331 (catalogue); <xref ref-type="bibr" rid="B14">Danilevsky 2020</xref>: 323 (catalogue).</comment></tp:nomenclature-citation><tp:nomenclature-citation><tp:taxon-name>
                  <tp:taxon-name-part taxon-name-part-type="genus" reg="Souvanna">Souvanna</tp:taxon-name-part>
                  <tp:taxon-name-part taxon-name-part-type="species" reg="phoumai">phoumai</tp:taxon-name-part>
                </tp:taxon-name><comment>Breuning, 1963a: 39 (type locality “région de Vientiane, Laos”), figs pp. 39 and 40; <xref ref-type="bibr" rid="B11">Breuning 1964b</xref>: 429; <xref ref-type="bibr" rid="B35">Rondon and Breuning 1970</xref>: 365 (catalogue), fig. 12h. syn. nov.</comment></tp:nomenclature-citation><tp:nomenclature-citation><tp:taxon-name><tp:taxon-name-part taxon-name-part-type="genus" reg="Mispila">Mispila</tp:taxon-name-part> (<tp:taxon-name-part taxon-name-part-type="subgenus" reg="Dryusa">Dryusa</tp:taxon-name-part>) <tp:taxon-name-part taxon-name-part-type="species" reg="coomani">coomani</tp:taxon-name-part></tp:taxon-name><comment>Breuning, 1968a [nec <tp:taxon-name><tp:taxon-name-part taxon-name-part-type="genus" reg="Mispila">Mispila</tp:taxon-name-part><tp:taxon-name-part taxon-name-part-type="species" reg="coomani">coomani</tp:taxon-name-part></tp:taxon-name> (Pic, 1934)]: 858 (type locality “Hoa Binh, Tonkin, Vietnam”). syn. nov.</comment></tp:nomenclature-citation></tp:nomenclature-citation-list></tp:nomenclature><tp:treatment-sec sec-type="Body length" id="SECID0E1JAE"><title>Body length.</title><p>6.5–10.7 mm (♂), 9.6 mm (♀). The gender of the types of <italic><tp:taxon-name><tp:taxon-name-part taxon-name-part-type="genus" reg="Alidus">Alidus</tp:taxon-name-part><tp:taxon-name-part taxon-name-part-type="species" reg="signatus">signatus</tp:taxon-name-part></tp:taxon-name></italic> (lectotype), <italic><tp:taxon-name><tp:taxon-name-part taxon-name-part-type="genus" reg="Souvanna">Souvanna</tp:taxon-name-part><tp:taxon-name-part taxon-name-part-type="species" reg="phoumai">phoumai</tp:taxon-name-part></tp:taxon-name></italic> (syntype), and <italic><tp:taxon-name><tp:taxon-name-part taxon-name-part-type="genus" reg="Mispila">Mispila</tp:taxon-name-part><tp:taxon-name-part taxon-name-part-type="species" reg="coomani">coomani</tp:taxon-name-part></tp:taxon-name></italic> (holotype) were unknown, so the body length was determined from the types of <italic><tp:taxon-name><tp:taxon-name-part taxon-name-part-type="genus" reg="Enispia">Enispia</tp:taxon-name-part><tp:taxon-name-part taxon-name-part-type="species" reg="quadristigma">quadristigma</tp:taxon-name-part></tp:taxon-name></italic> and additional materials examined.</p></tp:treatment-sec><tp:treatment-sec sec-type="type material" id="SECID0EMLAE"><title>Type material examined.</title><p><bold><italic><tp:taxon-name><tp:taxon-name-part taxon-name-part-type="genus" reg="Alidus">Alidus</tp:taxon-name-part><tp:taxon-name-part taxon-name-part-type="species" reg="signatus">signatus</tp:taxon-name-part></tp:taxon-name></italic></bold>: lectotype (<named-content xmlns:xlink="http://www.w3.org/1999/xlink" content-type="dwc:institutional_code" xlink:title="Muséum national d’Histoire naturelle, Paris, France" xlink:href="http://grbio.org/institution/museum-national-dhistoire-naturelle-2" xlink:type="simple">MNHN</named-content>), Hoa Binh Tonkin (handwritten with black ink on a rectangular white label) / type (handwritten with black ink on a rectangular white label) / <italic><tp:taxon-name><tp:taxon-name-part taxon-name-part-type="genus" reg="Alidus">Alidus</tp:taxon-name-part><tp:taxon-name-part taxon-name-part-type="species" reg="signatus">signatus</tp:taxon-name-part></tp:taxon-name></italic> n sp (handwritten with black ink on a rectangular white label) / TYPE (printed with black ink on a rectangular red label) / Museum Paris Coll. M. Pic (printed with black ink on a rectangular white label with black borders); examined from three photographs (Fig. <xref ref-type="fig" rid="F1">1A–C</xref>). <bold><italic><tp:taxon-name><tp:taxon-name-part taxon-name-part-type="genus" reg="Enispia">Enispia</tp:taxon-name-part><tp:taxon-name-part taxon-name-part-type="species" reg="quadristigma">quadristigma</tp:taxon-name-part></tp:taxon-name></italic></bold>: holotype, ♂ (<named-content xmlns:xlink="http://www.w3.org/1999/xlink" content-type="dwc:institutional_code" xlink:title="Sun Yat-sen University, Guangzhou, Guangdong, China" xlink:href="http://grbio.org/institution/national-sun-yat-sen-university-department-biological-sciences" xlink:type="simple">SYSU</named-content>), Hainan Is., South China. Sam-ts’ uen-kai-hui. SE. of Lai-mo-ling (Mt. range). Ting-an Dist. July 4–6. 1935. F. K. To (printed with black ink on a rectangular yellow label) / HOLOTYPE ENISPIA 4-STIGMA J.L. Gressitt (“HOLOTYPE J.L. Gressitt” printed and “ENISPIA 4-STIGMA” handwritten with black ink on a rectangular red label) / 四点凸额天牛<italic><tp:taxon-name><tp:taxon-name-part taxon-name-part-type="genus" reg="Enispia">Enispia</tp:taxon-name-part><tp:taxon-name-part taxon-name-part-type="species" reg="quadristigma">quadristigma</tp:taxon-name-part></tp:taxon-name></italic> Gressitt ♂ 鉴定人:华立中 2008 (“四点凸额天牛<italic><tp:taxon-name><tp:taxon-name-part taxon-name-part-type="genus" reg="Enispia">Enispia</tp:taxon-name-part><tp:taxon-name-part taxon-name-part-type="species" reg="quadristigma">quadristigma</tp:taxon-name-part></tp:taxon-name></italic> Gressitt ♂ 2008” handwritten and “鉴定人:华立中” printed with black ink on a rectangular white label with black borders) / En-420876 SYS plus a QR-code (printed with black ink on a rectangular white label with black borders); examined from four photographs (Fig. <xref ref-type="fig" rid="F1">1D–G</xref>); paratype, ♂ (<named-content xmlns:xlink="http://www.w3.org/1999/xlink" content-type="dwc:institutional_code" xlink:title="California Academy of Sciences, San Francisco, CA, USA" xlink:href="http://grbio.org/institution/california-academy-sciences" xlink:type="simple">CAS</named-content>), Fan Ta, Hainan Id VII-17-35 (printed with black ink on a rectangular white label) / L. Gressitt Collector (printed with black ink on a rectangular white label) / L. Gressitt Collection (printed with black ink on a rectangular white label) / PARATYPE ENISPIA 4-STIGMA J.L. Gressitt (“PARATYPE J.L. Gressitt” printed and “ENISPIA 4-STIGMA” handwritten with black ink on a rectangular yellow label) / <ext-link xmlns:xlink="http://www.w3.org/1999/xlink" xlink:href="http://www.antweb.org/specimen/CASENT8556282" ext-link-type="uri" xlink:type="simple">CASENT 8556282</ext-link> plus a QR-code (printed with black ink on a rectangular white label with black borders); examined from four photographs (Fig. <xref ref-type="fig" rid="F1">1H–K</xref>). <bold><italic><tp:taxon-name><tp:taxon-name-part taxon-name-part-type="genus" reg="Souvanna">Souvanna</tp:taxon-name-part><tp:taxon-name-part taxon-name-part-type="species" reg="phoumai">phoumai</tp:taxon-name-part></tp:taxon-name></italic></bold>: syntype, ♂ (<named-content xmlns:xlink="http://www.w3.org/1999/xlink" content-type="dwc:institutional_code" xlink:title="Bernice Pauahi Bishop Museum, Honolulu, Hawaii, USA" xlink:href="http://grbio.org/institution/bishop-museum" xlink:type="simple">BPBM</named-content>), région de Vientiane, Laos, XI.1962; examined from one photograph (Fig. <xref ref-type="fig" rid="F1">1L</xref>). <bold><tp:taxon-name><tp:taxon-name-part taxon-name-part-type="genus" reg="Mispila">Mispila</tp:taxon-name-part> (<tp:taxon-name-part taxon-name-part-type="subgenus" reg="Dryusa">Dryusa</tp:taxon-name-part>) <tp:taxon-name-part taxon-name-part-type="species" reg="coomani">coomani</tp:taxon-name-part></tp:taxon-name></bold>: holotype (<named-content xmlns:xlink="http://www.w3.org/1999/xlink" content-type="dwc:institutional_code" xlink:title="Muséum national d’Histoire naturelle, Paris, France" xlink:href="http://grbio.org/institution/museum-national-dhistoire-naturelle-2" xlink:type="simple">MNHN</named-content>), TYPE (printed with black ink on a rectangular red label) / <tp:taxon-name><tp:taxon-name-part taxon-name-part-type="genus" reg="Mispila">Mispila</tp:taxon-name-part> (<tp:taxon-name-part taxon-name-part-type="subgenus" reg="Dryusa">Dryusa</tp:taxon-name-part>) <tp:taxon-name-part taxon-name-part-type="species" reg="coomani">coomani</tp:taxon-name-part></tp:taxon-name> mihi Breuning dét. Typ [“<tp:taxon-name><tp:taxon-name-part taxon-name-part-type="genus" reg="Mispila">Mispila</tp:taxon-name-part> (<tp:taxon-name-part taxon-name-part-type="subgenus" reg="Dryusa">Dryusa</tp:taxon-name-part>) <tp:taxon-name-part taxon-name-part-type="species" reg="coomani">coomani</tp:taxon-name-part></tp:taxon-name> mihi typ” handwritten with blue ink and “Breuning dét.” printed with black ink on a rectangular white label]/ TONKIN HOA BINH A DE COOMAN (printed with black ink on a rectangular white label with black borders) / MUSÉUM PARIS 1952 COLL R OBERTHUR (printed with black ink on a rectangular white label with black borders); examined from three photographs (Fig. <xref ref-type="fig" rid="F1">1M–O</xref>).</p><fig id="F1" position="float" orientation="portrait"><object-id xmlns:xlink="http://www.w3.org/1999/xlink" content-type="doi" xlink:type="simple">10.3897/zookeys.1190.115573.figure1</object-id><object-id xmlns:xlink="http://www.w3.org/1999/xlink" content-type="arpha" xlink:type="simple">686B32D1-E6E9-5206-921F-47A5AA1F76EE</object-id><label>Figure 1.</label><caption><p><bold>A–C</bold><italic><tp:taxon-name><tp:taxon-name-part taxon-name-part-type="genus" reg="Alidus">Alidus</tp:taxon-name-part><tp:taxon-name-part taxon-name-part-type="species" reg="signatus">signatus</tp:taxon-name-part></tp:taxon-name></italic>, lectotype <bold>A</bold> dorsal habitus <bold>B</bold> lateral habitus <bold>C</bold> labels <bold>D–K</bold><italic><tp:taxon-name><tp:taxon-name-part taxon-name-part-type="genus" reg="Enispia">Enispia</tp:taxon-name-part><tp:taxon-name-part taxon-name-part-type="species" reg="quadristigma">quadristigma</tp:taxon-name-part></tp:taxon-name></italic><bold>D–G</bold> holotype <bold>D</bold> male dorsal habitus <bold>E</bold> male lateral habitus <bold>F</bold> male ventral habitus <bold>G</bold> labels <bold>H–K</bold> paratype <bold>H</bold> male dorsal habitus <bold>I</bold> male lateral habitus <bold>J</bold> male ventral habitus <bold>K</bold> labels <bold>L</bold><italic><tp:taxon-name><tp:taxon-name-part taxon-name-part-type="genus" reg="Souvanna">Souvanna</tp:taxon-name-part><tp:taxon-name-part taxon-name-part-type="species" reg="phoumai">phoumai</tp:taxon-name-part></tp:taxon-name></italic>, syntype, dorsal habitus <bold>M–O</bold><italic><tp:taxon-name><tp:taxon-name-part taxon-name-part-type="genus" reg="Mispila">Mispila</tp:taxon-name-part><tp:taxon-name-part taxon-name-part-type="species" reg="coomani">coomani</tp:taxon-name-part></tp:taxon-name></italic>, holotype <bold>M</bold> dorsal view <bold>N</bold> lateral view <bold>O</bold> labels. Scale bars: 1 mm (<bold>D–F, H–J</bold>).</p></caption><graphic xmlns:xlink="http://www.w3.org/1999/xlink" xlink:href="zookeys-1190-107_article-115573__-g001.jpg" position="float" orientation="portrait" xlink:type="simple" id="oo_972985.jpg"><uri content-type="original_file" xlink:type="simple">https://binary.pensoft.net/fig/972985</uri></graphic></fig></tp:treatment-sec><tp:treatment-sec sec-type="material" id="SECID0EUTAE"><title>Additional material examined.</title><p><bold>China</bold> • 1♂ (<abbrev xmlns:xlink="http://www.w3.org/1999/xlink" xlink:title="School of Biological Science and Technology, Liupanshui Normal University, Liupanshui, Guizhou, China" id="ABBRID0E3TAE" xlink:type="simple">LPSNU</abbrev>, fig. 2A), Menglun Reservoir, Menglun Town, Mengla County, Xishuangbanna Dai Autonomous Prefecture, Yunnan Province, 5.XII.2016, leg. Ri-Xin Jiang. <bold>Thailand</bold> • 1♂ (<abbrev xmlns:xlink="http://www.w3.org/1999/xlink" xlink:title="Collection Andre Skale, Gera, Germany" id="ABBRID0ECUAE" xlink:type="simple">CSG</abbrev>, fig. 2B): Ko Kut Isl., Trat Province, 24.V–8.VI. 2022, leg. A. Skale. <bold>Vietnam</bold> • 1♂ (<abbrev xmlns:xlink="http://www.w3.org/1999/xlink" xlink:title="Collection Andreas Weigel, Wernburg, Germany" id="ABBRID0EIUAE" xlink:type="simple">CWW</abbrev>, fig. 2C), vic. Me Linh (IEBR station) [Institute of Ecology and Biological Resources], vic. Ngoc Thanh, Thái Nguyên Province, <named-content xmlns:xlink="http://www.w3.org/1999/xlink" content-type="dwc:verbatimCoordinates" xlink:type="simple"><named-content content-type="geo-json" specific-use="{&#34;type&#34;:&#34;Point&#34;,&#34;coordinates&#34;:[105.712222,21.384167]}" id="NCID0EPUAE" xlink:type="simple">21°23'3"N, 105°42'44"E</named-content></named-content>, Alt. 60–80 m, 12.V.2012, leg. A. Weigel • 1♀ (<abbrev xmlns:xlink="http://www.w3.org/1999/xlink" xlink:title="Collection Andreas Weigel, Wernburg, Germany" id="ABBRID0EUUAE" xlink:type="simple">CWW</abbrev>, fig. 2D): River valley, Son O Lau, ca. 30 km NW Hue, Thừa Thiên Huế Province, <named-content xmlns:xlink="http://www.w3.org/1999/xlink" content-type="dwc:verbatimCoordinates" xlink:type="simple"><named-content content-type="geo-json" specific-use="{&#34;type&#34;:&#34;Point&#34;,&#34;coordinates&#34;:[107.260000,16.517500]}" id="NCID0E2UAE" xlink:type="simple">16°31'3"N, 107°15'36"E</named-content></named-content>, Alt. 30 m, 11.V.2019, leg. A. Weigel, KL [umbrella].</p><fig id="F2" position="float" orientation="portrait"><object-id xmlns:xlink="http://www.w3.org/1999/xlink" content-type="doi" xlink:type="simple">10.3897/zookeys.1190.115573.figure2</object-id><object-id xmlns:xlink="http://www.w3.org/1999/xlink" content-type="arpha" xlink:type="simple">8D4F278E-348A-53F5-9F49-62FE733EAE4E</object-id><label>Figure 2.</label><caption><p><italic><tp:taxon-name><tp:taxon-name-part taxon-name-part-type="genus" reg="Souvanna">Souvanna</tp:taxon-name-part><tp:taxon-name-part taxon-name-part-type="species" reg="signata">signata</tp:taxon-name-part></tp:taxon-name></italic>, dorsal habitus <bold>A</bold> male from Yunnan, China <bold>B</bold> male from Trat, Thailand <bold>C</bold> male from Thái Nguyên, Vietnam <bold>D</bold> female from Thừa Thiên Huế, Vietnam.</p></caption><graphic xmlns:xlink="http://www.w3.org/1999/xlink" xlink:href="zookeys-1190-107_article-115573__-g002.jpg" position="float" orientation="portrait" xlink:type="simple" id="oo_972986.jpg"><uri content-type="original_file" xlink:type="simple">https://binary.pensoft.net/fig/972986</uri></graphic></fig></tp:treatment-sec><tp:treatment-sec sec-type="comments" id="SECID0EAWAE"><title>Comments.</title><p>Having compared the types of <italic><tp:taxon-name><tp:taxon-name-part taxon-name-part-type="genus" reg="Mispila">M.</tp:taxon-name-part><tp:taxon-name-part taxon-name-part-type="species" reg="signata">signata</tp:taxon-name-part></tp:taxon-name></italic> (Fig. <xref ref-type="fig" rid="F1">1A, B</xref>), <italic><tp:taxon-name><tp:taxon-name-part taxon-name-part-type="genus" reg="Athylia">A.</tp:taxon-name-part><tp:taxon-name-part taxon-name-part-type="species" reg="quadristigma">quadristigma</tp:taxon-name-part></tp:taxon-name></italic> (Fig. <xref ref-type="fig" rid="F1">1D–F, H–J</xref>), <italic><tp:taxon-name><tp:taxon-name-part taxon-name-part-type="genus" reg="Souvanna">S.</tp:taxon-name-part><tp:taxon-name-part taxon-name-part-type="species" reg="phoumai">phoumai</tp:taxon-name-part></tp:taxon-name></italic> (Fig. <xref ref-type="fig" rid="F1">1L</xref>[REMOVED HYPERLINK FIELD]) and <italic><tp:taxon-name><tp:taxon-name-part taxon-name-part-type="genus" reg="Mispila">M.</tp:taxon-name-part><tp:taxon-name-part taxon-name-part-type="species" reg="coomani">coomani</tp:taxon-name-part></tp:taxon-name></italic> (Fig. <xref ref-type="fig" rid="F1">1M, N</xref>), we found that the above four species are identical; thus, we treat <italic><tp:taxon-name><tp:taxon-name-part taxon-name-part-type="genus" reg="Athylia">A.</tp:taxon-name-part><tp:taxon-name-part taxon-name-part-type="species" reg="quadristigma">quadristigma</tp:taxon-name-part></tp:taxon-name></italic>, <italic><tp:taxon-name><tp:taxon-name-part taxon-name-part-type="genus" reg="Souvanna">S.</tp:taxon-name-part><tp:taxon-name-part taxon-name-part-type="species" reg="phoumai">phoumai</tp:taxon-name-part></tp:taxon-name></italic> and <italic><tp:taxon-name><tp:taxon-name-part taxon-name-part-type="genus" reg="Mispila">M.</tp:taxon-name-part><tp:taxon-name-part taxon-name-part-type="species" reg="coomani">coomani</tp:taxon-name-part></tp:taxon-name></italic> as junior synonyms of <italic><tp:taxon-name><tp:taxon-name-part taxon-name-part-type="genus" reg="Mispila">M.</tp:taxon-name-part><tp:taxon-name-part taxon-name-part-type="species" reg="signata">signata</tp:taxon-name-part></tp:taxon-name></italic>.</p><p><italic><tp:taxon-name><tp:taxon-name-part taxon-name-part-type="genus" reg="Athylia">Athylia</tp:taxon-name-part></tp:taxon-name></italic> and <italic><tp:taxon-name><tp:taxon-name-part taxon-name-part-type="genus" reg="Souvanna">Souvanna</tp:taxon-name-part></tp:taxon-name></italic> belong to the tribe <tp:taxon-name><tp:taxon-name-part taxon-name-part-type="tribe">Apomecynini</tp:taxon-name-part></tp:taxon-name>, while <italic><tp:taxon-name><tp:taxon-name-part taxon-name-part-type="genus" reg="Mispila">Mispila</tp:taxon-name-part></tp:taxon-name></italic> belongs to the tribe <tp:taxon-name><tp:taxon-name-part taxon-name-part-type="tribe">Pteropliini</tp:taxon-name-part></tp:taxon-name>. According to the key to tribes of <tp:taxon-name><tp:taxon-name-part taxon-name-part-type="subfamily">Lamiinae</tp:taxon-name-part></tp:taxon-name> and the key to genera of <tp:taxon-name><tp:taxon-name-part taxon-name-part-type="tribe">Apomecynini</tp:taxon-name-part></tp:taxon-name> (<xref ref-type="bibr" rid="B35">Rondon and Breuning 1970</xref>), the difference between <tp:taxon-name><tp:taxon-name-part taxon-name-part-type="tribe">Apomecynini</tp:taxon-name-part></tp:taxon-name> and <tp:taxon-name><tp:taxon-name-part taxon-name-part-type="tribe">Pteropliini</tp:taxon-name-part></tp:taxon-name> is that the middle tibiae have an outer groove in front of the apex in <tp:taxon-name><tp:taxon-name-part taxon-name-part-type="tribe">Apomecynini</tp:taxon-name-part></tp:taxon-name> and the middle tibiae have no outer groove in front of the apex in <tp:taxon-name><tp:taxon-name-part taxon-name-part-type="tribe">Pteropliini</tp:taxon-name-part></tp:taxon-name>. The difference between <italic><tp:taxon-name><tp:taxon-name-part taxon-name-part-type="genus" reg="Athylia">Athylia</tp:taxon-name-part></tp:taxon-name></italic> and <italic><tp:taxon-name><tp:taxon-name-part taxon-name-part-type="genus" reg="Souvanna">Souvanna</tp:taxon-name-part></tp:taxon-name></italic> is that the eyes are deeply emarginated in <italic><tp:taxon-name><tp:taxon-name-part taxon-name-part-type="genus" reg="Souvanna">Souvanna</tp:taxon-name-part></tp:taxon-name></italic> and subdivided in <italic><tp:taxon-name><tp:taxon-name-part taxon-name-part-type="genus" reg="Athylia">Athylia</tp:taxon-name-part></tp:taxon-name></italic>. Furthermore, according to <xref ref-type="bibr" rid="B11">Breuning (1964b)</xref> and our examined materials, the 3<sup>rd</sup> antennal joint is longer than the 4<sup>th</sup> in <italic><tp:taxon-name><tp:taxon-name-part taxon-name-part-type="genus" reg="Athylia">Athylia</tp:taxon-name-part></tp:taxon-name></italic>, while the 3<sup>rd</sup> antennal joint is shorter than the 4<sup>th</sup> in <italic><tp:taxon-name><tp:taxon-name-part taxon-name-part-type="genus" reg="Souvanna">Souvanna</tp:taxon-name-part></tp:taxon-name></italic>. To confirm these differences, we also have examined material of <italic><tp:taxon-name><tp:taxon-name-part taxon-name-part-type="genus" reg="Athylia">Athylia</tp:taxon-name-part><tp:taxon-name-part taxon-name-part-type="species" reg="avara">avara</tp:taxon-name-part></tp:taxon-name></italic> Pascoe, 1864 from the Ternate Island (Indonesia), the type species of <italic><tp:taxon-name><tp:taxon-name-part taxon-name-part-type="genus" reg="Athylia">Athylia</tp:taxon-name-part></tp:taxon-name></italic>.</p><p>After our examination of these materials, we can confirm that this species belongs to the tribe <tp:taxon-name><tp:taxon-name-part taxon-name-part-type="tribe">Apomecynini</tp:taxon-name-part></tp:taxon-name>, and, according to the mentioned features, it belongs to the monotypical genus <italic><tp:taxon-name><tp:taxon-name-part taxon-name-part-type="genus" reg="Souvanna">Souvanna</tp:taxon-name-part></tp:taxon-name></italic>.</p><p>In the description of <italic><tp:taxon-name><tp:taxon-name-part taxon-name-part-type="genus" reg="Alidus">Alidus</tp:taxon-name-part><tp:taxon-name-part taxon-name-part-type="species" reg="signatus">signatus</tp:taxon-name-part></tp:taxon-name></italic>, <xref ref-type="bibr" rid="B32">Pic (1926)</xref> mentioned “Long. 7–9 mill”, which indicates that Pic examined at least two specimens; thus, we designate syntype examined by us (Fig. <xref ref-type="fig" rid="F1">1A, B</xref>) as the lectotype following the recommendations of ICZN (1999; Art. 74.7).</p></tp:treatment-sec><tp:treatment-sec sec-type="distribution" id="SECID0E35AE"><title>Distribution.</title><p>China (Hainan, Yunnan), Laos (Vientiane), Thailand (Trat), Vietnam (Hoa-Binh, Thái Nguyên, Thừa Thiên Huế).</p></tp:treatment-sec><ref-list><ref id="B5"><mixed-citation xmlns:xlink="http://www.w3.org/1999/xlink" xlink:type="simple"><person-group><name name-style="western"><surname>Breuning</surname><given-names>S</given-names></name></person-group> (<year>1961</year>) Catalogue des Lamiaires du Monde (Col. Céramb.). Verlag des Museums G. Frey, Tutzing bei München (4): 183–284.</mixed-citation></ref><ref id="B7"><mixed-citation xmlns:xlink="http://www.w3.org/1999/xlink" xlink:type="simple"><person-group><name name-style="western"><surname>Breuning</surname><given-names>S</given-names></name></person-group> (<year>1963b</year>) <article-title>Bestimmungstabelle der Lamiiden-Triben nebst Revision der <tp:taxon-name><tp:taxon-name-part taxon-name-part-type="tribe">Pteropliini</tp:taxon-name-part></tp:taxon-name> der asiatischen Region (Col. <tp:taxon-name><tp:taxon-name-part taxon-name-part-type="family">Cerambycidae</tp:taxon-name-part></tp:taxon-name>) III. Teil. Entomologische Arbeiten aus dem Museum G.</article-title><source>Frey, Tutzing bei München</source><volume>14</volume>(<issue>1</issue>): <fpage>466</fpage>–<lpage>537</lpage>.</mixed-citation></ref><ref id="B17"><mixed-citation xmlns:xlink="http://www.w3.org/1999/xlink" xlink:type="simple"><person-group><name name-style="western"><surname>Gressitt</surname><given-names>JL</given-names></name></person-group> (<year>1951</year>) <article-title>Longicorn beetles of China.</article-title><source><tp:taxon-name><tp:taxon-name-part taxon-name-part-type="superfamily">Longicornia</tp:taxon-name-part></tp:taxon-name></source><volume>2</volume>: <fpage>1</fpage>–<lpage>667</lpage>.</mixed-citation></ref><ref id="B8"><mixed-citation xmlns:xlink="http://www.w3.org/1999/xlink" xlink:type="simple"><person-group><name name-style="western"><surname>Breuning</surname><given-names>S</given-names></name></person-group> (<year>1963c</year>) <article-title>Nouvelles formes de lamiaires (quinzième partie).</article-title><source>Bulletin de l’Institut Royal des Sciences Naturelles de Belgique, Bruxelles</source><volume>39</volume>(<issue>34</issue>): <fpage>1</fpage>–<lpage>11</lpage>.</mixed-citation></ref><ref id="B21"><mixed-citation xmlns:xlink="http://www.w3.org/1999/xlink" xlink:type="simple"><person-group><name name-style="western"><surname>Hua</surname><given-names>L</given-names></name><name name-style="western"><surname>Nara</surname><given-names>H</given-names></name><name name-style="western"><surname>Saemulson</surname><given-names>GA [misspelling of Samuelson]</given-names></name><name name-style="western"><surname>Lingafelter</surname><given-names>SW</given-names></name></person-group> (<year>2009</year>) <source>Iconography of Chinese Longicorn Beetles (1406 Species) in Color.</source><publisher-name>Sun Yat sen University Press</publisher-name>, <publisher-loc>Guangzhou</publisher-loc>, <size units="page">474 pp</size>.</mixed-citation></ref><ref id="B4"><mixed-citation xmlns:xlink="http://www.w3.org/1999/xlink" xlink:type="simple"><person-group><name name-style="western"><surname>Breuning</surname><given-names>S</given-names></name></person-group> (<year>1960</year>) Catalogue des Lamiaires du Monde (Col. Céramb.) Verlag des Museums G. Frey, Tutzing bei München (3): 109–182.</mixed-citation></ref><ref id="B19"><mixed-citation xmlns:xlink="http://www.w3.org/1999/xlink" xlink:type="simple"><person-group><name name-style="western"><surname>Hua</surname><given-names>L-Z</given-names></name></person-group> (<year>1982</year>) <source>A Check List of The Longicorn Beetles of China (<tp:taxon-name><tp:taxon-name-part taxon-name-part-type="order">Coleoptera</tp:taxon-name-part></tp:taxon-name>: <tp:taxon-name><tp:taxon-name-part taxon-name-part-type="family">Cerambycidae</tp:taxon-name-part></tp:taxon-name>).</source><publisher-name>Zhongshan University</publisher-name>, <publisher-loc>Guangzhou</publisher-loc>, <size units="page">158 pp</size>.</mixed-citation></ref><ref id="B20"><mixed-citation xmlns:xlink="http://www.w3.org/1999/xlink" xlink:type="simple"><person-group><name name-style="western"><surname>Hua</surname><given-names>L-Z</given-names></name></person-group> (<year>2002</year>) <source>List of Chinese Insects (Vol. II).</source><publisher-name>Zhongshan (Sun Yat-sen) University Press</publisher-name>, <publisher-loc>Guangzhou</publisher-loc>, <size units="page">612 pp</size>.</mixed-citation></ref><ref id="B27"><mixed-citation xmlns:xlink="http://www.w3.org/1999/xlink" xlink:type="simple"><person-group><name name-style="western"><surname>Löbl</surname><given-names>I</given-names></name><name name-style="western"><surname>Smetana</surname><given-names>A</given-names></name></person-group> (<year>2010</year>) <source>Catalogue of Palaearctic <tp:taxon-name><tp:taxon-name-part taxon-name-part-type="order">Coleoptera</tp:taxon-name-part></tp:taxon-name> (Vol. 6). <tp:taxon-name><tp:taxon-name-part taxon-name-part-type="superfamily">Chrysomeloidea</tp:taxon-name-part></tp:taxon-name>.</source><publisher-name>Apollo Books</publisher-name>, <publisher-loc>Stenstrup</publisher-loc>, <size units="page">924 pp</size>. <ext-link xlink:href="10.1163/9789004260917" ext-link-type="doi" xlink:type="simple">https://doi.org/10.1163/9789004260917</ext-link></mixed-citation></ref><ref id="B26"><mixed-citation xmlns:xlink="http://www.w3.org/1999/xlink" xlink:type="simple"><person-group><name name-style="western"><surname>Lin</surname><given-names>M</given-names></name><name name-style="western"><surname>Tavakilian</surname><given-names>GL</given-names></name></person-group> (<year>2019</year>) <source><tp:taxon-name><tp:taxon-name-part taxon-name-part-type="superfamily">Chrysomeloidea</tp:taxon-name-part></tp:taxon-name><tp:taxon-name><tp:taxon-name-part taxon-name-part-type="family">Cerambycidae</tp:taxon-name-part></tp:taxon-name><tp:taxon-name><tp:taxon-name-part taxon-name-part-type="subfamily">Lamiinae</tp:taxon-name-part></tp:taxon-name>. In: Lin M, Yang X (Eds) Catalogue of Chinese <tp:taxon-name><tp:taxon-name-part taxon-name-part-type="order">Coleoptera</tp:taxon-name-part></tp:taxon-name> (Vol. 9).</source><publisher-name>Science Press</publisher-name>, <publisher-loc>Beijing</publisher-loc>, <size units="page">575 pp</size>.</mixed-citation></ref><ref id="B14"><mixed-citation xmlns:xlink="http://www.w3.org/1999/xlink" xlink:type="simple"><person-group><name name-style="western"><surname>Danilevsky</surname><given-names>ML</given-names></name></person-group> (<year>2020</year>) Catalogue of Palaearctic <tp:taxon-name><tp:taxon-name-part taxon-name-part-type="order">Coleoptera</tp:taxon-name-part></tp:taxon-name>. Volume 6/1. <tp:taxon-name><tp:taxon-name-part taxon-name-part-type="superfamily">Chrysomeloidea</tp:taxon-name-part></tp:taxon-name> I (<tp:taxon-name><tp:taxon-name-part taxon-name-part-type="family">Vesperidae</tp:taxon-name-part></tp:taxon-name>, <tp:taxon-name><tp:taxon-name-part taxon-name-part-type="family">Disteniidae</tp:taxon-name-part></tp:taxon-name>, <tp:taxon-name><tp:taxon-name-part taxon-name-part-type="family">Cerambycidae</tp:taxon-name-part></tp:taxon-name>) Updated and Revised Second Edition. Koninklijke Brill, Leiden 2, [xxviii +] 712 pp. <ext-link xlink:href="10.1163/9789004440333_002" ext-link-type="doi" xlink:type="simple">https://doi.org/10.1163/9789004440333_002</ext-link></mixed-citation></ref><ref id="B11"><mixed-citation xmlns:xlink="http://www.w3.org/1999/xlink" xlink:type="simple"><person-group><name name-style="western"><surname>Breuning</surname><given-names>S</given-names></name></person-group> (<year>1964b</year>) <article-title>Tribus <tp:taxon-name><tp:taxon-name-part taxon-name-part-type="tribe">Apomecynini</tp:taxon-name-part></tp:taxon-name> Lac.</article-title><source>Die <tp:taxon-name><tp:taxon-name-part taxon-name-part-type="tribe">Apomecynini</tp:taxon-name-part></tp:taxon-name> der asiatisch-australischen Region Abhandlungen und Berichte aus dem staatlichen Museum für Tierkunde in Dresden</source><volume>30</volume>(<issue>4</issue>): <fpage>273</fpage>–<lpage>448</lpage>.</mixed-citation></ref><ref id="B35"><mixed-citation xmlns:xlink="http://www.w3.org/1999/xlink" xlink:type="simple"><person-group><name name-style="western"><surname>Rondon</surname><given-names>JA</given-names></name><name name-style="western"><surname>Breuning</surname><given-names>S</given-names></name></person-group> (<year>1970</year>) <article-title>Lamiines du Laos.</article-title><source>Pacific Insects Monograph</source><volume>24</volume>: <fpage>315</fpage>–<lpage>571</lpage>.</mixed-citation></ref><ref id="B32"><mixed-citation xmlns:xlink="http://www.w3.org/1999/xlink" xlink:type="simple"><person-group><name name-style="western"><surname>Pic</surname><given-names>M</given-names></name></person-group> (<year>1926</year>) <article-title>Nouveautés diverses.</article-title><source>Mélanges Exotico-Entomologiques</source><volume>47</volume>: <fpage>1</fpage>–<lpage>32</lpage>.</mixed-citation></ref></ref-list></tp:taxon-treatment>
