# Supplementary material for: ﻿A revision of some species of Souvanna Breuning, 1963, Mispila Pascoe, 1864, and Athylia Pascoe, 1864 (Coleoptera, Cerambycidae, Lamiinae)
Source: Zookeys. 2024 Jan 24;1190:107–19. doi: 10.3897/zookeys.1190.115573 (PMC10831858; doi:10.3897/zookeys.1190.115573)
Supplement: XML Treatment for Mispila [file zookeys.1190.115573-treatment3.xml]

<!DOCTYPE tp:taxon-treatment
  PUBLIC "-//TaxonX//DTD Taxonomic Treatment Publishing DTD v0 20100105//EN" "tax-treatment-NSO.dtd">
<tp:taxon-treatment xmlns:tp="http://www.plazi.org/taxpub"><tp:treatment-meta><kwd-group><label>Taxon classification</label><kwd>
                <named-content content-type="kingdom">Animalia</named-content>
              </kwd><kwd>
                <named-content content-type="order">Coleoptera</named-content>
              </kwd><kwd>
                <named-content content-type="family">Cerambycidae</named-content>
              </kwd></kwd-group><mixed-citation publication-type="journal"><person-group><name><surname>Huang</surname><given-names>Gui-Qiang</given-names></name><name><surname>Weigel</surname><given-names>Andreas</given-names></name><name><surname>Chang</surname><given-names>En-Ming</given-names></name><name><surname>Zhang</surname><given-names>Gui-Mei</given-names></name></person-group><article-title>﻿A revision of some species of <italic><tp:taxon-name><tp:taxon-name-part taxon-name-part-type="genus" reg="Souvanna">Souvanna</tp:taxon-name-part></tp:taxon-name></italic> Breuning, 1963, <italic><tp:taxon-name><tp:taxon-name-part taxon-name-part-type="genus" reg="Mispila">Mispila</tp:taxon-name-part></tp:taxon-name></italic> Pascoe, 1864, and <italic><tp:taxon-name><tp:taxon-name-part taxon-name-part-type="genus" reg="Athylia">Athylia</tp:taxon-name-part></tp:taxon-name></italic> Pascoe, 1864 (<tp:taxon-name><tp:taxon-name-part taxon-name-part-type="order">Coleoptera</tp:taxon-name-part></tp:taxon-name>, <tp:taxon-name><tp:taxon-name-part taxon-name-part-type="family">Cerambycidae</tp:taxon-name-part></tp:taxon-name>, <tp:taxon-name><tp:taxon-name-part taxon-name-part-type="subfamily">Lamiinae</tp:taxon-name-part></tp:taxon-name>)</article-title><source>Zookeys</source><day>24</day><month>01</month><year>2024</year><volume>1190</volume><fpage>107</fpage><lpage>119</lpage><pub-id pub-id-type="doi">10.3897/zookeys.1190.115573</pub-id></mixed-citation></tp:treatment-meta><tp:nomenclature><label>﻿</label><tp:taxon-name>
              <object-id xmlns:xlink="http://www.w3.org/1999/xlink" content-type="arpha" xlink:type="simple">2C28DF36-4C35-5979-ADD7-59DBF4A66E44</object-id>
              <tp:taxon-name-part taxon-name-part-type="genus" reg="Mispila">Mispila</tp:taxon-name-part>
            </tp:taxon-name><tp:taxon-authority>Pascoe, 1864</tp:taxon-authority><tp:nomenclature-citation-list><tp:nomenclature-citation><tp:taxon-name>
                  <tp:taxon-name-part taxon-name-part-type="genus" reg="Mispila">Mispila</tp:taxon-name-part>
                </tp:taxon-name><comment>Pascoe, 1864: 90: <xref ref-type="bibr" rid="B15">Gemminger and Harold 1873</xref>: 3092; <xref ref-type="bibr" rid="B22">Hüdepohl 1995</xref>: 295; <xref ref-type="bibr" rid="B24">Kariyanna et al. 2017</xref>: 192. Type species: <tp:taxon-name><tp:taxon-name-part taxon-name-part-type="genus" reg="Mispila">Mispila</tp:taxon-name-part><tp:taxon-name-part taxon-name-part-type="species" reg="venosa">venosa</tp:taxon-name-part></tp:taxon-name> Pascoe, 1864.</comment></tp:nomenclature-citation><tp:nomenclature-citation><tp:taxon-name><tp:taxon-name-part taxon-name-part-type="genus" reg="Mispila">Mispila</tp:taxon-name-part> (<tp:taxon-name-part taxon-name-part-type="subgenus" reg="Mispila">Mispila</tp:taxon-name-part>)</tp:taxon-name><comment><xref ref-type="bibr" rid="B1">Aurivillius 1922</xref>: 275; <xref ref-type="bibr" rid="B5">Breuning 1961</xref>: 281; <xref ref-type="bibr" rid="B7">Breuning 1963b</xref>: 471 (redescription); <xref ref-type="bibr" rid="B35">Rondon and Breuning 1970</xref>: 380 (key), 414 (key).</comment></tp:nomenclature-citation><tp:nomenclature-citation><tp:taxon-name>
                  <tp:taxon-name-part taxon-name-part-type="genus" reg="Diatylus">Diatylus</tp:taxon-name-part>
                </tp:taxon-name><comment><xref ref-type="bibr" rid="B25">Lacordaire 1872</xref>: 565. Type species: <tp:taxon-name><tp:taxon-name-part taxon-name-part-type="genus" reg="Diatylus">Diatylus</tp:taxon-name-part><tp:taxon-name-part taxon-name-part-type="species" reg="zonarius">zonarius</tp:taxon-name-part></tp:taxon-name> Lacordaire, 1872.</comment></tp:nomenclature-citation></tp:nomenclature-citation-list></tp:nomenclature><ref-list><ref id="B15"><mixed-citation xmlns:xlink="http://www.w3.org/1999/xlink" xlink:type="simple"><person-group><name name-style="western"><surname>Gemminger</surname><given-names>M</given-names></name><name name-style="western"><surname>Harold</surname><given-names>E</given-names></name></person-group> (<year>1873</year>) Catalogus coleopterorum hucusque descriptorum synonymicus et systematicus Munich 10: 2989–3232. <ext-link xlink:href="http://www.biodiversitylibrary.org/item/38704" ext-link-type="uri" xlink:type="simple">http://www.biodiversitylibrary.org/item/38704</ext-link></mixed-citation></ref><ref id="B22"><mixed-citation xmlns:xlink="http://www.w3.org/1999/xlink" xlink:type="simple"><person-group><name name-style="western"><surname>Hüdepohl</surname><given-names>K-E</given-names></name></person-group> (<year>1995</year>) <article-title>Über südostasiatische Cerambyciden XIII (<tp:taxon-name><tp:taxon-name-part taxon-name-part-type="order">Coleoptera</tp:taxon-name-part></tp:taxon-name>, <tp:taxon-name><tp:taxon-name-part taxon-name-part-type="family">Cerambycidae</tp:taxon-name-part></tp:taxon-name>) Entomofauna Zeitschrift für Entomologie.</article-title><source>Ansfelden</source><volume>16</volume>(<issue>14</issue>): <fpage>281</fpage>–<lpage>316</lpage>.</mixed-citation></ref><ref id="B24"><mixed-citation xmlns:xlink="http://www.w3.org/1999/xlink" xlink:type="simple"><person-group><name name-style="western"><surname>Kariyanna</surname><given-names>B</given-names></name><name name-style="western"><surname>Mohan</surname><given-names>M</given-names></name><name name-style="western"><surname>Gupta</surname><given-names>R</given-names></name><name name-style="western"><surname>Vitali</surname><given-names>F</given-names></name></person-group> (<year>2017</year>) <article-title>The checklist of longhorn beetles (<tp:taxon-name><tp:taxon-name-part taxon-name-part-type="order">Coleoptera</tp:taxon-name-part></tp:taxon-name>: <tp:taxon-name><tp:taxon-name-part taxon-name-part-type="family">Cerambycidae</tp:taxon-name-part></tp:taxon-name>) from India.</article-title><source>Zootaxa</source><volume>4345</volume>(<issue>1</issue>): <fpage>1</fpage>–<lpage>317</lpage>. <ext-link xlink:href="10.11646/zootaxa.4345.1.1" ext-link-type="doi" xlink:type="simple">https://doi.org/10.11646/zootaxa.4345.1.1</ext-link></mixed-citation></ref><ref id="B1"><mixed-citation xmlns:xlink="http://www.w3.org/1999/xlink" xlink:type="simple"><person-group><name name-style="western"><surname>Aurivillius</surname><given-names>C</given-names></name></person-group> (<year>1922</year>) <source>Coleopterorum Catalogus. Pars 73 [Vol. 23]. <tp:taxon-name><tp:taxon-name-part taxon-name-part-type="family">Cerambycidae</tp:taxon-name-part></tp:taxon-name>: <tp:taxon-name><tp:taxon-name-part taxon-name-part-type="subfamily">Lamiinae</tp:taxon-name-part></tp:taxon-name>. I. W. Junk &amp; S.</source><publisher-name>Schenkling</publisher-name>, <publisher-loc>Berlin</publisher-loc>, <size units="page">322 pp</size>. <ext-link xlink:href="http://www.biodiversitylibrary.org/item/38769" ext-link-type="uri" xlink:type="simple">http://www.biodiversitylibrary.org/item/38769</ext-link></mixed-citation></ref><ref id="B5"><mixed-citation xmlns:xlink="http://www.w3.org/1999/xlink" xlink:type="simple"><person-group><name name-style="western"><surname>Breuning</surname><given-names>S</given-names></name></person-group> (<year>1961</year>) Catalogue des Lamiaires du Monde (Col. Céramb.). Verlag des Museums G. Frey, Tutzing bei München (4): 183–284.</mixed-citation></ref><ref id="B7"><mixed-citation xmlns:xlink="http://www.w3.org/1999/xlink" xlink:type="simple"><person-group><name name-style="western"><surname>Breuning</surname><given-names>S</given-names></name></person-group> (<year>1963b</year>) <article-title>Bestimmungstabelle der Lamiiden-Triben nebst Revision der <tp:taxon-name><tp:taxon-name-part taxon-name-part-type="tribe">Pteropliini</tp:taxon-name-part></tp:taxon-name> der asiatischen Region (Col. <tp:taxon-name><tp:taxon-name-part taxon-name-part-type="family">Cerambycidae</tp:taxon-name-part></tp:taxon-name>) III. Teil. Entomologische Arbeiten aus dem Museum G.</article-title><source>Frey, Tutzing bei München</source><volume>14</volume>(<issue>1</issue>): <fpage>466</fpage>–<lpage>537</lpage>.</mixed-citation></ref><ref id="B35"><mixed-citation xmlns:xlink="http://www.w3.org/1999/xlink" xlink:type="simple"><person-group><name name-style="western"><surname>Rondon</surname><given-names>JA</given-names></name><name name-style="western"><surname>Breuning</surname><given-names>S</given-names></name></person-group> (<year>1970</year>) <article-title>Lamiines du Laos.</article-title><source>Pacific Insects Monograph</source><volume>24</volume>: <fpage>315</fpage>–<lpage>571</lpage>.</mixed-citation></ref><ref id="B25"><mixed-citation xmlns:xlink="http://www.w3.org/1999/xlink" xlink:type="simple"><person-group><name name-style="western"><surname>Lacordaire</surname><given-names>JT</given-names></name></person-group> (<year>1872</year>) <article-title>Histoire Naturelle des Insectes. Genera des Coléoptères ou exposé méthodique et critique de tous les genres proposés jusqu’ici dans cet ordre d’insectes. Famille LXVIII. Longicornes. (suite). Sous-famille III. Lamiides. Paris.</article-title><source>Librairie Encyclopédique de Roret</source><volume>9</volume>(<issue>2</issue>): <fpage>411</fpage>–<lpage>930</lpage>.</mixed-citation></ref></ref-list></tp:taxon-treatment>
