# Supplementary material for: ﻿A revision of some species of Souvanna Breuning, 1963, Mispila Pascoe, 1864, and Athylia Pascoe, 1864 (Coleoptera, Cerambycidae, Lamiinae)
Source: Zookeys. 2024 Jan 24;1190:107–19. doi: 10.3897/zookeys.1190.115573 (PMC10831858; doi:10.3897/zookeys.1190.115573)
Supplement: XML Treatment for Mispila (s. str.) curvilinea [file zookeys.1190.115573-treatment4.xml]

<!DOCTYPE tp:taxon-treatment
  PUBLIC "-//TaxonX//DTD Taxonomic Treatment Publishing DTD v0 20100105//EN" "tax-treatment-NSO.dtd">
<tp:taxon-treatment xmlns:tp="http://www.plazi.org/taxpub"><tp:treatment-meta><kwd-group><label>Taxon classification</label><kwd>
                <named-content content-type="kingdom">Animalia</named-content>
              </kwd><kwd>
                <named-content content-type="order">Coleoptera</named-content>
              </kwd><kwd>
                <named-content content-type="family">Cerambycidae</named-content>
              </kwd></kwd-group><mixed-citation publication-type="journal"><person-group><name><surname>Huang</surname><given-names>Gui-Qiang</given-names></name><name><surname>Weigel</surname><given-names>Andreas</given-names></name><name><surname>Chang</surname><given-names>En-Ming</given-names></name><name><surname>Zhang</surname><given-names>Gui-Mei</given-names></name></person-group><article-title>﻿A revision of some species of <italic><tp:taxon-name><tp:taxon-name-part taxon-name-part-type="genus" reg="Souvanna">Souvanna</tp:taxon-name-part></tp:taxon-name></italic> Breuning, 1963, <italic><tp:taxon-name><tp:taxon-name-part taxon-name-part-type="genus" reg="Mispila">Mispila</tp:taxon-name-part></tp:taxon-name></italic> Pascoe, 1864, and <italic><tp:taxon-name><tp:taxon-name-part taxon-name-part-type="genus" reg="Athylia">Athylia</tp:taxon-name-part></tp:taxon-name></italic> Pascoe, 1864 (<tp:taxon-name><tp:taxon-name-part taxon-name-part-type="order">Coleoptera</tp:taxon-name-part></tp:taxon-name>, <tp:taxon-name><tp:taxon-name-part taxon-name-part-type="family">Cerambycidae</tp:taxon-name-part></tp:taxon-name>, <tp:taxon-name><tp:taxon-name-part taxon-name-part-type="subfamily">Lamiinae</tp:taxon-name-part></tp:taxon-name>)</article-title><source>Zookeys</source><day>24</day><month>01</month><year>2024</year><volume>1190</volume><fpage>107</fpage><lpage>119</lpage><pub-id pub-id-type="doi">10.3897/zookeys.1190.115573</pub-id></mixed-citation></tp:treatment-meta><tp:nomenclature><label>﻿</label><tp:taxon-name>
              <object-id xmlns:xlink="http://www.w3.org/1999/xlink" content-type="arpha" xlink:type="simple">A5DA5DA4-738F-513B-8942-6B0CA91F3101</object-id>
              <tp:taxon-name-part taxon-name-part-type="genus" reg="Mispila">Mispila</tp:taxon-name-part>
              <tp:taxon-name-part taxon-name-part-type="infraspecific-rank">(s. str.)</tp:taxon-name-part>
              <tp:taxon-name-part taxon-name-part-type="species" reg="curvilinea">curvilinea</tp:taxon-name-part>
            </tp:taxon-name><tp:taxon-authority>Pascoe, 1869</tp:taxon-authority><xref ref-type="fig" rid="F3">Figs 3</xref><xref ref-type="fig" rid="F4">, 4</xref><tp:nomenclature-citation-list><tp:nomenclature-citation><tp:taxon-name>
                  <tp:taxon-name-part taxon-name-part-type="genus" reg="Mispila">Mispila</tp:taxon-name-part>
                  <tp:taxon-name-part taxon-name-part-type="species" reg="curvilinea">curvilinea</tp:taxon-name-part>
                </tp:taxon-name><comment>Pascoe, 1869: 206 (type locality “India”); <xref ref-type="bibr" rid="B15">Gemminger and Harold 1873</xref>: 3092 (catalogue); <xref ref-type="bibr" rid="B19">Hua 1982</xref>: 96 (catalogue); <xref ref-type="bibr" rid="B21">Hua et al. 2009</xref>: 91, pl. 91, fig. 1051 (♂, ♀); <xref ref-type="bibr" rid="B37">Weigel 2012</xref>: 411 (distribution), pl. 32, fig. h; <xref ref-type="bibr" rid="B24">Kariyanna et al. 2017</xref>: 193 (catalogue); <xref ref-type="bibr" rid="B2">Barševskis 2018</xref>: 291 (distribution).</comment></tp:nomenclature-citation><tp:nomenclature-citation><tp:taxon-name><tp:taxon-name-part taxon-name-part-type="genus" reg="Mispila">Mispila</tp:taxon-name-part> (<tp:taxon-name-part taxon-name-part-type="subgenus" reg="Mispila">Mispila</tp:taxon-name-part>) <tp:taxon-name-part taxon-name-part-type="species" reg="curvilinea">curvilinea</tp:taxon-name-part></tp:taxon-name><comment>Aurivillius, 1922: 275 (catalogue): <xref ref-type="bibr" rid="B5">Breuning 1961</xref>: 281 (catalogue); <xref ref-type="bibr" rid="B7">Breuning 1963b</xref>: 472 (key), 474 (redescription); <xref ref-type="bibr" rid="B35">Rondon and Breuning 1970</xref>: 415 (catalogue), fig. 23 i (♀); <xref ref-type="bibr" rid="B18">Hua 1981</xref>: 178 (new distribution); <xref ref-type="bibr" rid="B20">Hua 2002</xref>: 216 (catalogue); <xref ref-type="bibr" rid="B27">Löbl and Smetana 2010</xref>: 315 (catalogue); <xref ref-type="bibr" rid="B26">Lin and Tavakilian 2019</xref>: 366 (catalogue); <xref ref-type="bibr" rid="B14">Danilevsky 2020</xref>: 451 (catalogue); <xref ref-type="bibr" rid="B38">Xie et al. 2023</xref>: 248 (catalogue), fig. 3 (a–d holotype, ♂; e, f ♀; g, h ♂).</comment></tp:nomenclature-citation><tp:nomenclature-citation><tp:taxon-name>
                  <tp:taxon-name-part taxon-name-part-type="genus" reg="Alidus">Alidus</tp:taxon-name-part>
                  <tp:taxon-name-part taxon-name-part-type="species" reg="multilineatus">multilineatus</tp:taxon-name-part>
                </tp:taxon-name><comment>Pic, 1925: 24 (type locality “Tonkin, Vietnam”): <xref ref-type="bibr" rid="B7">Breuning 1963b</xref>: 475 (synonymized).</comment></tp:nomenclature-citation></tp:nomenclature-citation-list></tp:nomenclature><tp:treatment-sec sec-type="Body length" id="SECID0E6HAG"><title>Body length.</title><p>15.0–18.0 mm (♂), 12.0–18.2 mm (♀). The body length was determined from the holotypes of <italic><tp:taxon-name><tp:taxon-name-part taxon-name-part-type="genus" reg="Mispila">Mispila</tp:taxon-name-part><tp:taxon-name-part taxon-name-part-type="species" reg="curvilinea">curvilinea</tp:taxon-name-part></tp:taxon-name></italic>, <italic><tp:taxon-name><tp:taxon-name-part taxon-name-part-type="genus" reg="Alidus">Alidus</tp:taxon-name-part><tp:taxon-name-part taxon-name-part-type="species" reg="multilineatus">multilineatus</tp:taxon-name-part></tp:taxon-name></italic>, and additional materials examined. The body length of the holotype of <italic><tp:taxon-name><tp:taxon-name-part taxon-name-part-type="genus" reg="Alidus">A.</tp:taxon-name-part><tp:taxon-name-part taxon-name-part-type="species" reg="multilineatus">multilineatus</tp:taxon-name-part></tp:taxon-name></italic> was mentioned in the original paper (<xref ref-type="bibr" rid="B31">Pic 1925</xref>).</p></tp:treatment-sec><tp:treatment-sec sec-type="type material" id="SECID0EKJAG"><title>Type material examined.</title><p><bold><italic><tp:taxon-name><tp:taxon-name-part taxon-name-part-type="genus" reg="Mispila">Mispila</tp:taxon-name-part><tp:taxon-name-part taxon-name-part-type="species" reg="curvilinea">curvilinea</tp:taxon-name-part></tp:taxon-name></italic></bold>: holotype, ♂ (<named-content xmlns:xlink="http://www.w3.org/1999/xlink" content-type="dwc:institutional_code" xlink:title="The Natural History Museum, London, United Kingdom" xlink:href="http://grbio.org/institution/natural-history-museum-london" xlink:type="simple">BMNH</named-content>), <italic><tp:taxon-name><tp:taxon-name-part taxon-name-part-type="genus" reg="Mispila">Mispila</tp:taxon-name-part><tp:taxon-name-part taxon-name-part-type="species" reg="curvilinea">curvilinea</tp:taxon-name-part></tp:taxon-name></italic> (handwritten with black ink on a rectangular white label with a straight-line black border) / <italic><tp:taxon-name><tp:taxon-name-part taxon-name-part-type="genus" reg="Mispila">Mispila</tp:taxon-name-part><tp:taxon-name-part taxon-name-part-type="species" reg="curvilinea">curvilinea</tp:taxon-name-part></tp:taxon-name></italic> typ Pasc (handwritten with black ink on a rectangular white label) / India (handwritten with black ink on a fan-shaped green label) / Pascoe Coll. 93–60 (printed with black ink on a square white label) / Type (printed with black ink on a circular white label with circular red borders) / NHMUK 014596491 plus a QR-code (printed with black ink on a rectangular white label); examined from five photographs (Fig. <xref ref-type="fig" rid="F3">3A–E</xref>). <bold><italic><tp:taxon-name><tp:taxon-name-part taxon-name-part-type="genus" reg="Alidus">Alidus</tp:taxon-name-part><tp:taxon-name-part taxon-name-part-type="species" reg="multilineatus">multilineatus</tp:taxon-name-part></tp:taxon-name></italic></bold>: holotype, ♂ (<named-content xmlns:xlink="http://www.w3.org/1999/xlink" content-type="dwc:institutional_code" xlink:title="Muséum national d’Histoire naturelle, Paris, France" xlink:href="http://grbio.org/institution/museum-national-dhistoire-naturelle-2" xlink:type="simple">MNHN</named-content>), Pho-vi (Tonkin) 9. 07 (handwritten with black ink on a rectangular white label) / Type (handwritten with black ink on a rectangular yellow label) / ex Buquet (handwritten with black ink on a rectangular white label) / <italic><tp:taxon-name><tp:taxon-name-part taxon-name-part-type="genus" reg="Alidus">Alidus</tp:taxon-name-part><tp:taxon-name-part taxon-name-part-type="species" reg="multilineatus">multilineatus</tp:taxon-name-part></tp:taxon-name></italic> Pic (handwritten with black ink on a rectangular white label) / TYPE (printed with black ink on a rectangular red label); examined from three photographs (Fig. <xref ref-type="fig" rid="F3">3F–H</xref>).</p><fig id="F3" position="float" orientation="portrait"><object-id xmlns:xlink="http://www.w3.org/1999/xlink" content-type="doi" xlink:type="simple">10.3897/zookeys.1190.115573.figure3</object-id><object-id xmlns:xlink="http://www.w3.org/1999/xlink" content-type="arpha" xlink:type="simple">5C3CA989-06C3-5F3A-BED7-225377D2D4D1</object-id><label>Figure 3.</label><caption><p><bold>A–E</bold><italic><tp:taxon-name><tp:taxon-name-part taxon-name-part-type="genus" reg="Mispila">Mispila</tp:taxon-name-part><tp:taxon-name-part taxon-name-part-type="species" reg="curvilinea">curvilinea</tp:taxon-name-part></tp:taxon-name></italic>, holotype (photographs of Fig. <xref ref-type="fig" rid="F3">3A–C, E</xref> reproduced from <xref ref-type="bibr" rid="B38">Xie et al. 2023</xref>) <bold>A</bold> male dorsal habitus <bold>B</bold> male lateral habitus <bold>C</bold> male ventral habitus <bold>D</bold> male frontal view <bold>E</bold> labels <bold>F–H</bold><italic><tp:taxon-name><tp:taxon-name-part taxon-name-part-type="genus" reg="Alidus">Alidus</tp:taxon-name-part><tp:taxon-name-part taxon-name-part-type="species" reg="multilineatus">multilineatus</tp:taxon-name-part></tp:taxon-name></italic>, holotype <bold>F</bold> male dorsal habitus <bold>G</bold> male lateral habitus <bold>H</bold> labels.</p></caption><graphic xmlns:xlink="http://www.w3.org/1999/xlink" xlink:href="zookeys-1190-107_article-115573__-g003.jpg" position="float" orientation="portrait" xlink:type="simple" id="oo_972987.jpg"><uri content-type="original_file" xlink:type="simple">https://binary.pensoft.net/fig/972987</uri></graphic></fig></tp:treatment-sec><tp:treatment-sec sec-type="material" id="SECID0E1NAG"><title>Additional material examined.</title><p><bold>China</bold> • 3♂♂, 3♀♀ (<abbrev xmlns:xlink="http://www.w3.org/1999/xlink" xlink:title="School of Biological Science and Technology, Liupanshui Normal University, Liupanshui, Guizhou, China" id="ABBRID0ECOAG" xlink:type="simple">LPSNU</abbrev>), Hulukou, Xima Town, Yingjiang County, Dehong Dai and Jingpo Autonomous Prefecture, Yunnan Province, Alt. 1200 m, VI–VII.2018, leg. Wei-Zong Yang • 1♂ (<abbrev xmlns:xlink="http://www.w3.org/1999/xlink" xlink:title="Collection Andreas Weigel, Wernburg, Germany" id="ABBRID0EGOAG" xlink:type="simple">CWW</abbrev>): vic. Guo Men Shan (NNNR), 37 km NW Jinghong City, Xishuangbanna Dai Autonomous Prefecture, Yunnan Province, <named-content xmlns:xlink="http://www.w3.org/1999/xlink" content-type="dwc:verbatimCoordinates" xlink:type="simple"><named-content content-type="geo-json" specific-use="{&#34;type&#34;:&#34;Point&#34;,&#34;coordinates&#34;:[100.603333,22.245278]}" id="NCID0ENOAG" xlink:type="simple">22°14'43"N, 100°36'12"E</named-content></named-content>, Alt. 1100 m, 18.VI.2019, leg. A. Weigel LFF [light trap]. <bold>Laos</bold>: 1♂, 2♀♀ (<abbrev xmlns:xlink="http://www.w3.org/1999/xlink" xlink:title="Collection Andreas Weigel, Wernburg, Germany" id="ABBRID0EUOAG" xlink:type="simple">CWW</abbrev>): Phou Pan (Mt.), Ban Saleui, Hua Phan Province, <named-content xmlns:xlink="http://www.w3.org/1999/xlink" content-type="dwc:verbatimCoordinates" xlink:type="simple"><named-content content-type="geo-json" specific-use="{&#34;type&#34;:&#34;Point&#34;,&#34;coordinates&#34;:[104.016667,20.200000]}" id="NCID0E2OAG" xlink:type="simple">20°12'N, 104°01'E</named-content></named-content>, Alt. 2060 m, V.2017, leg. local collector. <bold>Malaysia</bold> • 1♀ (<abbrev xmlns:xlink="http://www.w3.org/1999/xlink" xlink:title="Collection Andreas Weigel, Wernburg, Germany" id="ABBRID0ECPAG" xlink:type="simple">CWW</abbrev>, fig. 4E): 35 km SE Ipoh, Tanah Rata, Cameron Highland, Pahang, <named-content xmlns:xlink="http://www.w3.org/1999/xlink" content-type="dwc:verbatimCoordinates" xlink:type="simple"><named-content content-type="geo-json" specific-use="{&#34;type&#34;:&#34;Point&#34;,&#34;coordinates&#34;:[101.383333,4.466667]}" id="NCID0EJPAG" xlink:type="simple">4°28'N, 101°23'E</named-content></named-content>, Alt. 1500 m, 19–31.III.2003, leg. M. Nèmec.</p><fig id="F4" position="float" orientation="portrait"><object-id xmlns:xlink="http://www.w3.org/1999/xlink" content-type="doi" xlink:type="simple">10.3897/zookeys.1190.115573.figure4</object-id><object-id xmlns:xlink="http://www.w3.org/1999/xlink" content-type="arpha" xlink:type="simple">3490F6E2-11E4-54C7-AD5A-8904B8ECFEBE</object-id><label>Figure 4.</label><caption><p><italic><tp:taxon-name><tp:taxon-name-part taxon-name-part-type="genus" reg="Mispila">Mispila</tp:taxon-name-part><tp:taxon-name-part taxon-name-part-type="species" reg="curvilinea">curvilinea</tp:taxon-name-part></tp:taxon-name></italic>, dorsal habitus <bold>A</bold> male from Yunnan, China <bold>B</bold> female from Yunnan, China <bold>C</bold> male from Hua Phan, Laos <bold>D</bold> female from Hua Phan, Laos <bold>E</bold> female from Pahang, Malaysia.</p></caption><graphic xmlns:xlink="http://www.w3.org/1999/xlink" xlink:href="zookeys-1190-107_article-115573__-g004.jpg" position="float" orientation="portrait" xlink:type="simple" id="oo_972988.jpg"><uri content-type="original_file" xlink:type="simple">https://binary.pensoft.net/fig/972988</uri></graphic></fig></tp:treatment-sec><tp:treatment-sec sec-type="comments" id="SECID0EQQAG"><title>Comments.</title><p>In the original description of <italic><tp:taxon-name><tp:taxon-name-part taxon-name-part-type="genus" reg="Alidus">A.</tp:taxon-name-part><tp:taxon-name-part taxon-name-part-type="species" reg="multilineatus">multilineatus</tp:taxon-name-part></tp:taxon-name></italic>, <xref ref-type="bibr" rid="B31">Pic (1925)</xref> did not mention the gender of the holotype. <xref ref-type="bibr" rid="B7">Breuning (1963b</xref>: 475) treated it as a junior synonym of <italic><tp:taxon-name><tp:taxon-name-part taxon-name-part-type="genus" reg="Mispila">M.</tp:taxon-name-part><tp:taxon-name-part taxon-name-part-type="species" reg="curvilinea">curvilinea</tp:taxon-name-part></tp:taxon-name></italic> and provided a supplementary description of this species, including the sexual differences: “antennae are more than 0.5 time longer than body in males, antennae are slightly shorter than body in females.” According to above characters and the material examined, we could confirm that the holotype of <italic><tp:taxon-name><tp:taxon-name-part taxon-name-part-type="genus" reg="Alidus">A.</tp:taxon-name-part><tp:taxon-name-part taxon-name-part-type="species" reg="multilineatus">multilineatus</tp:taxon-name-part></tp:taxon-name></italic> is a male.</p></tp:treatment-sec><tp:treatment-sec sec-type="distribution" id="SECID0E6RAG"><title>Distribution.</title><p>Bengal (Klimpong, Samsingh), Cambodia, China (Guangxi, Yunnan), India (Sikkim), Laos (Bokeo, Hua Phan, Khammouane, Vientiane), Malaysia (Pahang), Vietnam (Ha Giang).</p></tp:treatment-sec><ref-list><ref id="B38"><mixed-citation xmlns:xlink="http://www.w3.org/1999/xlink" xlink:type="simple"><person-group><name name-style="western"><surname>Xie</surname><given-names>G</given-names></name><name name-style="western"><surname>Barclay</surname><given-names>MVL</given-names></name><name name-style="western"><surname>Wang</surname><given-names>W</given-names></name></person-group> (<year>2023</year>) <article-title>The collection of the genus <italic><tp:taxon-name><tp:taxon-name-part taxon-name-part-type="genus">Mispila</tp:taxon-name-part></tp:taxon-name></italic> Pascoe, 1864 housed in the Natural History Museum, London (<tp:taxon-name><tp:taxon-name-part taxon-name-part-type="order">Coleoptera</tp:taxon-name-part></tp:taxon-name>: <tp:taxon-name><tp:taxon-name-part taxon-name-part-type="family">Cerambycidae</tp:taxon-name-part></tp:taxon-name>).</article-title><source>Zootaxa</source><volume>5352</volume>(<issue>2</issue>): <fpage>245</fpage>–<lpage>265</lpage>. <ext-link xlink:href="10.11646/zootaxa.5352.2.6" ext-link-type="doi" xlink:type="simple">https://doi.org/10.11646/zootaxa.5352.2.6</ext-link></mixed-citation></ref><ref id="B15"><mixed-citation xmlns:xlink="http://www.w3.org/1999/xlink" xlink:type="simple"><person-group><name name-style="western"><surname>Gemminger</surname><given-names>M</given-names></name><name name-style="western"><surname>Harold</surname><given-names>E</given-names></name></person-group> (<year>1873</year>) Catalogus coleopterorum hucusque descriptorum synonymicus et systematicus Munich 10: 2989–3232. <ext-link xlink:href="http://www.biodiversitylibrary.org/item/38704" ext-link-type="uri" xlink:type="simple">http://www.biodiversitylibrary.org/item/38704</ext-link></mixed-citation></ref><ref id="B19"><mixed-citation xmlns:xlink="http://www.w3.org/1999/xlink" xlink:type="simple"><person-group><name name-style="western"><surname>Hua</surname><given-names>L-Z</given-names></name></person-group> (<year>1982</year>) <source>A Check List of The Longicorn Beetles of China (<tp:taxon-name><tp:taxon-name-part taxon-name-part-type="order">Coleoptera</tp:taxon-name-part></tp:taxon-name>: <tp:taxon-name><tp:taxon-name-part taxon-name-part-type="family">Cerambycidae</tp:taxon-name-part></tp:taxon-name>).</source><publisher-name>Zhongshan University</publisher-name>, <publisher-loc>Guangzhou</publisher-loc>, <size units="page">158 pp</size>.</mixed-citation></ref><ref id="B21"><mixed-citation xmlns:xlink="http://www.w3.org/1999/xlink" xlink:type="simple"><person-group><name name-style="western"><surname>Hua</surname><given-names>L</given-names></name><name name-style="western"><surname>Nara</surname><given-names>H</given-names></name><name name-style="western"><surname>Saemulson</surname><given-names>GA [misspelling of Samuelson]</given-names></name><name name-style="western"><surname>Lingafelter</surname><given-names>SW</given-names></name></person-group> (<year>2009</year>) <source>Iconography of Chinese Longicorn Beetles (1406 Species) in Color.</source><publisher-name>Sun Yat sen University Press</publisher-name>, <publisher-loc>Guangzhou</publisher-loc>, <size units="page">474 pp</size>.</mixed-citation></ref><ref id="B37"><mixed-citation xmlns:xlink="http://www.w3.org/1999/xlink" xlink:type="simple"><person-group><name name-style="western"><surname>Weigel</surname><given-names>A</given-names></name></person-group> (<year>2012</year>) <article-title>Beitrag zur Bockkäferfauna von Arunachal Pradesh (Indien) mit Beschreibung einer neuen Art aus der Gattung <italic><tp:taxon-name><tp:taxon-name-part taxon-name-part-type="genus">Acalolepta</tp:taxon-name-part></tp:taxon-name></italic> Pascoe, 1858 (<tp:taxon-name><tp:taxon-name-part taxon-name-part-type="class">Insecta</tp:taxon-name-part></tp:taxon-name>: <tp:taxon-name><tp:taxon-name-part taxon-name-part-type="order">Coleoptera</tp:taxon-name-part></tp:taxon-name>: <tp:taxon-name><tp:taxon-name-part taxon-name-part-type="family">Cerambycidae</tp:taxon-name-part></tp:taxon-name>).</article-title> In: <person-group><name name-style="western"><surname>Hartmann</surname><given-names>M</given-names></name><name name-style="western"><surname>Weipert</surname><given-names>J</given-names></name></person-group> (<role>Eds</role>) <issue-title>Biodiversität und Naturausstattung im Himalaya IV.</issue-title><source>Verein der Freunde und Förderer des Naturkundemuseums Erfurt e. V.</source>, <fpage>405</fpage>–<lpage>411</lpage>.</mixed-citation></ref><ref id="B24"><mixed-citation xmlns:xlink="http://www.w3.org/1999/xlink" xlink:type="simple"><person-group><name name-style="western"><surname>Kariyanna</surname><given-names>B</given-names></name><name name-style="western"><surname>Mohan</surname><given-names>M</given-names></name><name name-style="western"><surname>Gupta</surname><given-names>R</given-names></name><name name-style="western"><surname>Vitali</surname><given-names>F</given-names></name></person-group> (<year>2017</year>) <article-title>The checklist of longhorn beetles (<tp:taxon-name><tp:taxon-name-part taxon-name-part-type="order">Coleoptera</tp:taxon-name-part></tp:taxon-name>: <tp:taxon-name><tp:taxon-name-part taxon-name-part-type="family">Cerambycidae</tp:taxon-name-part></tp:taxon-name>) from India.</article-title><source>Zootaxa</source><volume>4345</volume>(<issue>1</issue>): <fpage>1</fpage>–<lpage>317</lpage>. <ext-link xlink:href="10.11646/zootaxa.4345.1.1" ext-link-type="doi" xlink:type="simple">https://doi.org/10.11646/zootaxa.4345.1.1</ext-link></mixed-citation></ref><ref id="B2"><mixed-citation xmlns:xlink="http://www.w3.org/1999/xlink" xlink:type="simple"><person-group><name name-style="western"><surname>Barševskis</surname><given-names>A</given-names></name></person-group> (<year>2018</year>) <article-title>To the Knowledge of Long-Horned beetles (<tp:taxon-name><tp:taxon-name-part taxon-name-part-type="order">Coleoptera</tp:taxon-name-part></tp:taxon-name>: <tp:taxon-name><tp:taxon-name-part taxon-name-part-type="family">Cerambycidae</tp:taxon-name-part></tp:taxon-name>) of the Oriental Region. Part 1.</article-title><source>Acta Biologica Universitatis Daugavpiliensis</source><volume>18</volume>(<issue>2</issue>): <fpage>285</fpage>–<lpage>294</lpage>.</mixed-citation></ref><ref id="B5"><mixed-citation xmlns:xlink="http://www.w3.org/1999/xlink" xlink:type="simple"><person-group><name name-style="western"><surname>Breuning</surname><given-names>S</given-names></name></person-group> (<year>1961</year>) Catalogue des Lamiaires du Monde (Col. Céramb.). Verlag des Museums G. Frey, Tutzing bei München (4): 183–284.</mixed-citation></ref><ref id="B7"><mixed-citation xmlns:xlink="http://www.w3.org/1999/xlink" xlink:type="simple"><person-group><name name-style="western"><surname>Breuning</surname><given-names>S</given-names></name></person-group> (<year>1963b</year>) <article-title>Bestimmungstabelle der Lamiiden-Triben nebst Revision der <tp:taxon-name><tp:taxon-name-part taxon-name-part-type="tribe">Pteropliini</tp:taxon-name-part></tp:taxon-name> der asiatischen Region (Col. <tp:taxon-name><tp:taxon-name-part taxon-name-part-type="family">Cerambycidae</tp:taxon-name-part></tp:taxon-name>) III. Teil. Entomologische Arbeiten aus dem Museum G.</article-title><source>Frey, Tutzing bei München</source><volume>14</volume>(<issue>1</issue>): <fpage>466</fpage>–<lpage>537</lpage>.</mixed-citation></ref><ref id="B35"><mixed-citation xmlns:xlink="http://www.w3.org/1999/xlink" xlink:type="simple"><person-group><name name-style="western"><surname>Rondon</surname><given-names>JA</given-names></name><name name-style="western"><surname>Breuning</surname><given-names>S</given-names></name></person-group> (<year>1970</year>) <article-title>Lamiines du Laos.</article-title><source>Pacific Insects Monograph</source><volume>24</volume>: <fpage>315</fpage>–<lpage>571</lpage>.</mixed-citation></ref><ref id="B18"><mixed-citation xmlns:xlink="http://www.w3.org/1999/xlink" xlink:type="simple"><person-group><name name-style="western"><surname>Hua</surname><given-names>L-Z</given-names></name></person-group> (<year>1981</year>) New records of Chinese Longicorn Beetles from Guangxi and Yunnan. Acta Zootaxonomica Sinica 6(2): e178.</mixed-citation></ref><ref id="B20"><mixed-citation xmlns:xlink="http://www.w3.org/1999/xlink" xlink:type="simple"><person-group><name name-style="western"><surname>Hua</surname><given-names>L-Z</given-names></name></person-group> (<year>2002</year>) <source>List of Chinese Insects (Vol. II).</source><publisher-name>Zhongshan (Sun Yat-sen) University Press</publisher-name>, <publisher-loc>Guangzhou</publisher-loc>, <size units="page">612 pp</size>.</mixed-citation></ref><ref id="B27"><mixed-citation xmlns:xlink="http://www.w3.org/1999/xlink" xlink:type="simple"><person-group><name name-style="western"><surname>Löbl</surname><given-names>I</given-names></name><name name-style="western"><surname>Smetana</surname><given-names>A</given-names></name></person-group> (<year>2010</year>) <source>Catalogue of Palaearctic <tp:taxon-name><tp:taxon-name-part taxon-name-part-type="order">Coleoptera</tp:taxon-name-part></tp:taxon-name> (Vol. 6). <tp:taxon-name><tp:taxon-name-part taxon-name-part-type="superfamily">Chrysomeloidea</tp:taxon-name-part></tp:taxon-name>.</source><publisher-name>Apollo Books</publisher-name>, <publisher-loc>Stenstrup</publisher-loc>, <size units="page">924 pp</size>. <ext-link xlink:href="10.1163/9789004260917" ext-link-type="doi" xlink:type="simple">https://doi.org/10.1163/9789004260917</ext-link></mixed-citation></ref><ref id="B26"><mixed-citation xmlns:xlink="http://www.w3.org/1999/xlink" xlink:type="simple"><person-group><name name-style="western"><surname>Lin</surname><given-names>M</given-names></name><name name-style="western"><surname>Tavakilian</surname><given-names>GL</given-names></name></person-group> (<year>2019</year>) <source><tp:taxon-name><tp:taxon-name-part taxon-name-part-type="superfamily">Chrysomeloidea</tp:taxon-name-part></tp:taxon-name><tp:taxon-name><tp:taxon-name-part taxon-name-part-type="family">Cerambycidae</tp:taxon-name-part></tp:taxon-name><tp:taxon-name><tp:taxon-name-part taxon-name-part-type="subfamily">Lamiinae</tp:taxon-name-part></tp:taxon-name>. In: Lin M, Yang X (Eds) Catalogue of Chinese <tp:taxon-name><tp:taxon-name-part taxon-name-part-type="order">Coleoptera</tp:taxon-name-part></tp:taxon-name> (Vol. 9).</source><publisher-name>Science Press</publisher-name>, <publisher-loc>Beijing</publisher-loc>, <size units="page">575 pp</size>.</mixed-citation></ref><ref id="B14"><mixed-citation xmlns:xlink="http://www.w3.org/1999/xlink" xlink:type="simple"><person-group><name name-style="western"><surname>Danilevsky</surname><given-names>ML</given-names></name></person-group> (<year>2020</year>) Catalogue of Palaearctic <tp:taxon-name><tp:taxon-name-part taxon-name-part-type="order">Coleoptera</tp:taxon-name-part></tp:taxon-name>. Volume 6/1. <tp:taxon-name><tp:taxon-name-part taxon-name-part-type="superfamily">Chrysomeloidea</tp:taxon-name-part></tp:taxon-name> I (<tp:taxon-name><tp:taxon-name-part taxon-name-part-type="family">Vesperidae</tp:taxon-name-part></tp:taxon-name>, <tp:taxon-name><tp:taxon-name-part taxon-name-part-type="family">Disteniidae</tp:taxon-name-part></tp:taxon-name>, <tp:taxon-name><tp:taxon-name-part taxon-name-part-type="family">Cerambycidae</tp:taxon-name-part></tp:taxon-name>) Updated and Revised Second Edition. Koninklijke Brill, Leiden 2, [xxviii +] 712 pp. <ext-link xlink:href="10.1163/9789004440333_002" ext-link-type="doi" xlink:type="simple">https://doi.org/10.1163/9789004440333_002</ext-link></mixed-citation></ref><ref id="B31"><mixed-citation xmlns:xlink="http://www.w3.org/1999/xlink" xlink:type="simple"><person-group><name name-style="western"><surname>Pic</surname><given-names>M</given-names></name></person-group> (<year>1925</year>) <article-title>Nouveautés diverses.</article-title><source>Mélanges Exotico-Entomologiques</source><volume>43</volume>: <fpage>1</fpage>–<lpage>32</lpage>.</mixed-citation></ref></ref-list></tp:taxon-treatment>
