# Supplementary material for: ﻿A revision of some species of Souvanna Breuning, 1963, Mispila Pascoe, 1864, and Athylia Pascoe, 1864 (Coleoptera, Cerambycidae, Lamiinae)
Source: Zookeys. 2024 Jan 24;1190:107–19. doi: 10.3897/zookeys.1190.115573 (PMC10831858; doi:10.3897/zookeys.1190.115573)
Supplement: XML Treatment for Mispila (s. str.) subtonkinea [file zookeys.1190.115573-treatment5.xml]

<!DOCTYPE tp:taxon-treatment
  PUBLIC "-//TaxonX//DTD Taxonomic Treatment Publishing DTD v0 20100105//EN" "tax-treatment-NSO.dtd">
<tp:taxon-treatment xmlns:tp="http://www.plazi.org/taxpub"><tp:treatment-meta><kwd-group><label>Taxon classification</label><kwd>
                <named-content content-type="kingdom">Animalia</named-content>
              </kwd><kwd>
                <named-content content-type="order">Coleoptera</named-content>
              </kwd><kwd>
                <named-content content-type="family">Cerambycidae</named-content>
              </kwd></kwd-group><mixed-citation publication-type="journal"><person-group><name><surname>Huang</surname><given-names>Gui-Qiang</given-names></name><name><surname>Weigel</surname><given-names>Andreas</given-names></name><name><surname>Chang</surname><given-names>En-Ming</given-names></name><name><surname>Zhang</surname><given-names>Gui-Mei</given-names></name></person-group><article-title>﻿A revision of some species of <italic><tp:taxon-name><tp:taxon-name-part taxon-name-part-type="genus" reg="Souvanna">Souvanna</tp:taxon-name-part></tp:taxon-name></italic> Breuning, 1963, <italic><tp:taxon-name><tp:taxon-name-part taxon-name-part-type="genus" reg="Mispila">Mispila</tp:taxon-name-part></tp:taxon-name></italic> Pascoe, 1864, and <italic><tp:taxon-name><tp:taxon-name-part taxon-name-part-type="genus" reg="Athylia">Athylia</tp:taxon-name-part></tp:taxon-name></italic> Pascoe, 1864 (<tp:taxon-name><tp:taxon-name-part taxon-name-part-type="order">Coleoptera</tp:taxon-name-part></tp:taxon-name>, <tp:taxon-name><tp:taxon-name-part taxon-name-part-type="family">Cerambycidae</tp:taxon-name-part></tp:taxon-name>, <tp:taxon-name><tp:taxon-name-part taxon-name-part-type="subfamily">Lamiinae</tp:taxon-name-part></tp:taxon-name>)</article-title><source>Zookeys</source><day>24</day><month>01</month><year>2024</year><volume>1190</volume><fpage>107</fpage><lpage>119</lpage><pub-id pub-id-type="doi">10.3897/zookeys.1190.115573</pub-id></mixed-citation></tp:treatment-meta><tp:nomenclature><label>﻿</label><tp:taxon-name>
              <object-id xmlns:xlink="http://www.w3.org/1999/xlink" content-type="arpha" xlink:type="simple">850A1848-0077-5D83-A566-6C81A9AC7A0C</object-id>
              <tp:taxon-name-part taxon-name-part-type="genus" reg="Mispila">Mispila</tp:taxon-name-part>
              <tp:taxon-name-part taxon-name-part-type="infraspecific-rank">(s. str.)</tp:taxon-name-part>
              <tp:taxon-name-part taxon-name-part-type="species" reg="subtonkinea">subtonkinea</tp:taxon-name-part>
            </tp:taxon-name><tp:taxon-authority>Breuning, 1968</tp:taxon-authority><xref ref-type="fig" rid="F5">Fig. 5</xref><tp:nomenclature-citation-list><tp:nomenclature-citation><tp:taxon-name>
                  <tp:taxon-name-part taxon-name-part-type="genus" reg="Mispila">Mispila</tp:taxon-name-part>
                </tp:taxon-name><comment>(<italic>s. s.</italic>) <tp:taxon-name><tp:taxon-name-part taxon-name-part-type="genus" reg="Mispila"/><tp:taxon-name-part taxon-name-part-type="species" reg="subtonkinea">subtonkinea</tp:taxon-name-part></tp:taxon-name> Breuning, 1968b: 21 (type locality “Vientiane, Laos”).</comment></tp:nomenclature-citation><tp:nomenclature-citation><tp:taxon-name>
                  <tp:taxon-name-part taxon-name-part-type="genus" reg="Mispila">Mispila</tp:taxon-name-part>
                </tp:taxon-name><comment>(<italic>s. str.</italic>) <tp:taxon-name><tp:taxon-name-part taxon-name-part-type="genus" reg="Mispila"/><tp:taxon-name-part taxon-name-part-type="species" reg="subtonkinea">subtonkinea</tp:taxon-name-part></tp:taxon-name><xref ref-type="bibr" rid="B35">Rondon and Breuning 1970</xref>: 415 (catalogue), fig. 24a (holotype, ♂); <xref ref-type="bibr" rid="B38">Xie et al. 2023</xref>: 260 (catalogue), fig. 13g–l (♂).</comment></tp:nomenclature-citation></tp:nomenclature-citation-list></tp:nomenclature><tp:treatment-sec sec-type="Body length" id="SECID0EFVAG"><title>Body length.</title><p>8.0–9.0 mm (♂). The body length is determined from the holotype of <italic><tp:taxon-name><tp:taxon-name-part taxon-name-part-type="genus" reg="Mispila">M.</tp:taxon-name-part><tp:taxon-name-part taxon-name-part-type="species" reg="subtonkinea">subtonkinea</tp:taxon-name-part></tp:taxon-name></italic> and additional materials examined. The body length of the holotype of <italic><tp:taxon-name><tp:taxon-name-part taxon-name-part-type="genus" reg="Mispila">M.</tp:taxon-name-part><tp:taxon-name-part taxon-name-part-type="species" reg="subtonkinea">subtonkinea</tp:taxon-name-part></tp:taxon-name></italic> is referred to in the original paper (<xref ref-type="bibr" rid="B13">Breuning 1968b</xref>).</p></tp:treatment-sec><tp:treatment-sec sec-type="type material" id="SECID0EFWAG"><title>Type material examined.</title><p><bold><italic>Holotype</italic></bold>, ♂ (<named-content xmlns:xlink="http://www.w3.org/1999/xlink" content-type="dwc:institutional_code" xlink:title="Bernice Pauahi Bishop Museum, Honolulu, Hawaii, USA" xlink:href="http://grbio.org/institution/bishop-museum" xlink:type="simple">BPBM</named-content>), Vientiane, Laos, 15 février (= February) 1965; examined from one photograph (Fig. <xref ref-type="fig" rid="F5">5A</xref>).</p><fig id="F5" position="float" orientation="portrait"><object-id xmlns:xlink="http://www.w3.org/1999/xlink" content-type="doi" xlink:type="simple">10.3897/zookeys.1190.115573.figure5</object-id><object-id xmlns:xlink="http://www.w3.org/1999/xlink" content-type="arpha" xlink:type="simple">308D322B-022C-56DF-8CE6-C77940694CAF</object-id><label>Figure 5.</label><caption><p><italic><tp:taxon-name><tp:taxon-name-part taxon-name-part-type="genus" reg="Mispila">Mispila</tp:taxon-name-part><tp:taxon-name-part taxon-name-part-type="species" reg="subtonkinea">subtonkinea</tp:taxon-name-part></tp:taxon-name></italic>, males, dorsal habitus <bold>A</bold> holotype <bold>B</bold> specimen from Vietnam.</p></caption><graphic xmlns:xlink="http://www.w3.org/1999/xlink" xlink:href="zookeys-1190-107_article-115573__-g005.jpg" position="float" orientation="portrait" xlink:type="simple" id="oo_972989.jpg"><uri content-type="original_file" xlink:type="simple">https://binary.pensoft.net/fig/972989</uri></graphic></fig></tp:treatment-sec><tp:treatment-sec sec-type="material" id="SECID0EUXAG"><title>Additional material examined.</title><p><bold>Vietnam</bold>: 1 ♂ (<abbrev xmlns:xlink="http://www.w3.org/1999/xlink" xlink:title="Collection Andreas Weigel, Wernburg, Germany" id="ABBRID0E3XAG" xlink:type="simple">CWW</abbrev>, fig. 5B): 6 km SW von Thanh Son, Tay Yen Tu Nat. Res., Bắc Giang Province, <named-content xmlns:xlink="http://www.w3.org/1999/xlink" content-type="dwc:verbatimCoordinates" xlink:type="simple"><named-content content-type="geo-json" specific-use="{&#34;type&#34;:&#34;Point&#34;,&#34;coordinates&#34;:[106.723783,21.180500]}" id="NCID0EDYAG" xlink:type="simple">21°10.830'N, 106°43.427'E</named-content></named-content>, Alt. 200 m, 18–21.V.2015, leg. A. Weigel, KS [clearing] LFF [light trap].</p></tp:treatment-sec><tp:treatment-sec sec-type="distribution" id="SECID0EIYAG"><title>Distribution.</title><p>Laos (Vientiane), Vietnam (Bắc Giang).</p></tp:treatment-sec><ref-list><ref id="B35"><mixed-citation xmlns:xlink="http://www.w3.org/1999/xlink" xlink:type="simple"><person-group><name name-style="western"><surname>Rondon</surname><given-names>JA</given-names></name><name name-style="western"><surname>Breuning</surname><given-names>S</given-names></name></person-group> (<year>1970</year>) <article-title>Lamiines du Laos.</article-title><source>Pacific Insects Monograph</source><volume>24</volume>: <fpage>315</fpage>–<lpage>571</lpage>.</mixed-citation></ref><ref id="B38"><mixed-citation xmlns:xlink="http://www.w3.org/1999/xlink" xlink:type="simple"><person-group><name name-style="western"><surname>Xie</surname><given-names>G</given-names></name><name name-style="western"><surname>Barclay</surname><given-names>MVL</given-names></name><name name-style="western"><surname>Wang</surname><given-names>W</given-names></name></person-group> (<year>2023</year>) <article-title>The collection of the genus <italic><tp:taxon-name><tp:taxon-name-part taxon-name-part-type="genus">Mispila</tp:taxon-name-part></tp:taxon-name></italic> Pascoe, 1864 housed in the Natural History Museum, London (<tp:taxon-name><tp:taxon-name-part taxon-name-part-type="order">Coleoptera</tp:taxon-name-part></tp:taxon-name>: <tp:taxon-name><tp:taxon-name-part taxon-name-part-type="family">Cerambycidae</tp:taxon-name-part></tp:taxon-name>).</article-title><source>Zootaxa</source><volume>5352</volume>(<issue>2</issue>): <fpage>245</fpage>–<lpage>265</lpage>. <ext-link xlink:href="10.11646/zootaxa.5352.2.6" ext-link-type="doi" xlink:type="simple">https://doi.org/10.11646/zootaxa.5352.2.6</ext-link></mixed-citation></ref><ref id="B13"><mixed-citation xmlns:xlink="http://www.w3.org/1999/xlink" xlink:type="simple"><person-group><name name-style="western"><surname>Breuning</surname><given-names>S</given-names></name></person-group> (<year>1968b</year>) <article-title>Contribution à la connaissance des Lamiens du Laos (Coll. Céramb.) 15ème partie et fin.</article-title><source>Bulletin de la Société Royale des Sciences Naturelles du Laos</source><volume>16</volume>: <fpage>3</fpage>–<lpage>44</lpage>.</mixed-citation></ref></ref-list></tp:taxon-treatment>
