# Supplementary material for: ﻿A revision of some species of Souvanna Breuning, 1963, Mispila Pascoe, 1864, and Athylia Pascoe, 1864 (Coleoptera, Cerambycidae, Lamiinae)
Source: Zookeys. 2024 Jan 24;1190:107–19. doi: 10.3897/zookeys.1190.115573 (PMC10831858; doi:10.3897/zookeys.1190.115573)
Supplement: XML Treatment for Mispila (s. str.) tenuevittata [file zookeys.1190.115573-treatment6.xml]

<!DOCTYPE tp:taxon-treatment
  PUBLIC "-//TaxonX//DTD Taxonomic Treatment Publishing DTD v0 20100105//EN" "tax-treatment-NSO.dtd">
<tp:taxon-treatment xmlns:tp="http://www.plazi.org/taxpub"><tp:treatment-meta><kwd-group><label>Taxon classification</label><kwd>
                <named-content content-type="kingdom">Animalia</named-content>
              </kwd><kwd>
                <named-content content-type="order">Coleoptera</named-content>
              </kwd><kwd>
                <named-content content-type="family">Cerambycidae</named-content>
              </kwd></kwd-group><mixed-citation publication-type="journal"><person-group><name><surname>Huang</surname><given-names>Gui-Qiang</given-names></name><name><surname>Weigel</surname><given-names>Andreas</given-names></name><name><surname>Chang</surname><given-names>En-Ming</given-names></name><name><surname>Zhang</surname><given-names>Gui-Mei</given-names></name></person-group><article-title>﻿A revision of some species of <italic><tp:taxon-name><tp:taxon-name-part taxon-name-part-type="genus" reg="Souvanna">Souvanna</tp:taxon-name-part></tp:taxon-name></italic> Breuning, 1963, <italic><tp:taxon-name><tp:taxon-name-part taxon-name-part-type="genus" reg="Mispila">Mispila</tp:taxon-name-part></tp:taxon-name></italic> Pascoe, 1864, and <italic><tp:taxon-name><tp:taxon-name-part taxon-name-part-type="genus" reg="Athylia">Athylia</tp:taxon-name-part></tp:taxon-name></italic> Pascoe, 1864 (<tp:taxon-name><tp:taxon-name-part taxon-name-part-type="order">Coleoptera</tp:taxon-name-part></tp:taxon-name>, <tp:taxon-name><tp:taxon-name-part taxon-name-part-type="family">Cerambycidae</tp:taxon-name-part></tp:taxon-name>, <tp:taxon-name><tp:taxon-name-part taxon-name-part-type="subfamily">Lamiinae</tp:taxon-name-part></tp:taxon-name>)</article-title><source>Zookeys</source><day>24</day><month>01</month><year>2024</year><volume>1190</volume><fpage>107</fpage><lpage>119</lpage><pub-id pub-id-type="doi">10.3897/zookeys.1190.115573</pub-id></mixed-citation></tp:treatment-meta><tp:nomenclature><label>﻿</label><tp:taxon-name>
              <object-id xmlns:xlink="http://www.w3.org/1999/xlink" content-type="arpha" xlink:type="simple">EE2EF8DC-B90E-5F6D-B9CC-0AC19255E48A</object-id>
              <tp:taxon-name-part taxon-name-part-type="genus" reg="Mispila">Mispila</tp:taxon-name-part>
              <tp:taxon-name-part taxon-name-part-type="infraspecific-rank">(s. str.)</tp:taxon-name-part>
              <tp:taxon-name-part taxon-name-part-type="species" reg="tenuevittata">tenuevittata</tp:taxon-name-part>
            </tp:taxon-name><tp:taxon-authority>(Pic, 1930)</tp:taxon-authority><xref ref-type="fig" rid="F6">Fig. 6</xref><tp:nomenclature-citation-list><tp:nomenclature-citation><tp:taxon-name>
                  <tp:taxon-name-part taxon-name-part-type="genus" reg="Sodus">Sodus</tp:taxon-name-part>
                  <tp:taxon-name-part taxon-name-part-type="species" reg="tenuevittatus">tenuevittatus</tp:taxon-name-part>
                </tp:taxon-name><comment>Pic, 1930: 19 (type locality: “Chapa, Tonkin, Vietnam”).</comment></tp:nomenclature-citation><tp:nomenclature-citation><tp:taxon-name><tp:taxon-name-part taxon-name-part-type="genus" reg="Mispila">Mispila</tp:taxon-name-part> (<tp:taxon-name-part taxon-name-part-type="subgenus" reg="Mispila">Mispila</tp:taxon-name-part>) <tp:taxon-name-part taxon-name-part-type="species" reg="venosa">venosa</tp:taxon-name-part></tp:taxon-name><comment>m. <tp:taxon-name><tp:taxon-name-part taxon-name-part-type="genus" reg="Mispila"/><tp:taxon-name-part taxon-name-part-type="species" reg="tenuevittata">tenuevittata</tp:taxon-name-part></tp:taxon-name>: <xref ref-type="bibr" rid="B5">Breuning 1961</xref>: 281 (catalogue); <xref ref-type="bibr" rid="B7">Breuning 1963b</xref>: 486 (catalogue).</comment></tp:nomenclature-citation><tp:nomenclature-citation><tp:taxon-name>
                  <tp:taxon-name-part taxon-name-part-type="genus" reg="Mispila">Mispila</tp:taxon-name-part>
                </tp:taxon-name><comment>(<italic>s. str.</italic>) <tp:taxon-name><tp:taxon-name-part taxon-name-part-type="genus" reg="Mispila"/><tp:taxon-name-part taxon-name-part-type="species" reg="tenuevittata">tenuevittata</tp:taxon-name-part></tp:taxon-name>: <xref ref-type="bibr" rid="B39">Yan et al. 2023</xref>: 4 (stat. resurrected, catalogue), figs 2A–H, 3A–D; <xref ref-type="bibr" rid="B38">Xie et al. 2023</xref>: 255 (catalogue), fig. 8 (e–g ♂, h–j ♀).</comment></tp:nomenclature-citation><tp:nomenclature-citation><tp:taxon-name><tp:taxon-name-part taxon-name-part-type="genus" reg="Mispila">Mispila</tp:taxon-name-part> (<tp:taxon-name-part taxon-name-part-type="subgenus" reg="Dryusa">Dryusa</tp:taxon-name-part>) <tp:taxon-name-part taxon-name-part-type="species" reg="sonthianae">sonthianae</tp:taxon-name-part></tp:taxon-name><comment>Breuning, 1963d: 59 (type locality: “Vientiane, Laos”), fig. (holotype); <xref ref-type="bibr" rid="B35">Rondon and Breuning 1970</xref>: 415 (catalogue), fig. 24b (holotype, ♂); <xref ref-type="bibr" rid="B27">Löbl and Smetana 2010</xref>: 315 (catalogue); <xref ref-type="bibr" rid="B26">Lin and Tavakilian 2019</xref>: 366 (catalogue); <xref ref-type="bibr" rid="B14">Danilevsky 2020</xref>: 451 (catalogue).</comment></tp:nomenclature-citation><tp:nomenclature-citation><tp:taxon-name>
                  <tp:taxon-name-part taxon-name-part-type="genus" reg="Mispila">Mispila</tp:taxon-name-part>
                  <tp:taxon-name-part taxon-name-part-type="species" reg="sonthianae">sonthianae</tp:taxon-name-part>
                </tp:taxon-name><comment>: <xref ref-type="bibr" rid="B20">Hua 2002</xref>: 216 (catalogue); <xref ref-type="bibr" rid="B21">Hua et al. 2009</xref>: 92, pl. 92, fig. 1053 (♂, ♀).</comment></tp:nomenclature-citation><tp:nomenclature-citation><tp:taxon-name>
                  <tp:taxon-name-part taxon-name-part-type="genus" reg="Mispila">Mispila</tp:taxon-name-part>
                  <tp:taxon-name-part taxon-name-part-type="species" reg="assamensis">assamensis</tp:taxon-name-part>
                </tp:taxon-name><comment>Breuning, 1938: 381 (type locality: “Mtes. Patkai, Assam, India”); <xref ref-type="bibr" rid="B24">Kariyanna et al. 2017</xref>: 193 (catalogue); <xref ref-type="bibr" rid="B28">Mitra et al. 2017</xref>: 87 (distribution); <xref ref-type="bibr" rid="B38">Xie et al. 2023</xref>: 257 (catalogue), fig. 11 (a–d holotype, ♀; e–h ♂). syn. nov.</comment></tp:nomenclature-citation><tp:nomenclature-citation><tp:taxon-name><tp:taxon-name-part taxon-name-part-type="genus" reg="Mispila">Mispila</tp:taxon-name-part> (<tp:taxon-name-part taxon-name-part-type="subgenus" reg="Mispila">Mispila</tp:taxon-name-part>) <tp:taxon-name-part taxon-name-part-type="species" reg="assamensis">assamensis</tp:taxon-name-part></tp:taxon-name><comment>: <xref ref-type="bibr" rid="B5">Breuning 1961</xref>: 281 (catalogue); <xref ref-type="bibr" rid="B7">Breuning 1963b</xref>: 472 (key), 487 (redescription).</comment></tp:nomenclature-citation></tp:nomenclature-citation-list></tp:nomenclature><tp:treatment-sec sec-type="Body length" id="SECID0EQ6AG"><title>Body length.</title><p>7.1–12.0 mm (♂), 7.6–13.7 mm (♀). The body length was determined from <xref ref-type="bibr" rid="B39">Yan et al. (2023)</xref>, the holotype of <italic><tp:taxon-name><tp:taxon-name-part taxon-name-part-type="genus" reg="Mispila">M.</tp:taxon-name-part><tp:taxon-name-part taxon-name-part-type="species" reg="assamensis">assamensis</tp:taxon-name-part></tp:taxon-name></italic>, and additional materials examined.</p></tp:treatment-sec><tp:treatment-sec sec-type="type material" id="SECID0EFABG"><title>Type material examined.</title><p><bold><italic><tp:taxon-name><tp:taxon-name-part taxon-name-part-type="genus" reg="Sodus">Sodus</tp:taxon-name-part><tp:taxon-name-part taxon-name-part-type="species" reg="tenuevittatus">tenuevittatus</tp:taxon-name-part></tp:taxon-name></italic></bold>: see <xref ref-type="bibr" rid="B39">Yan et al. 2023</xref>. <bold><italic><tp:taxon-name><tp:taxon-name-part taxon-name-part-type="genus" reg="Mispila">Mispila</tp:taxon-name-part><tp:taxon-name-part taxon-name-part-type="species" reg="assamensis">assamensis</tp:taxon-name-part></tp:taxon-name></italic></bold>: holotype, ♀ (<named-content xmlns:xlink="http://www.w3.org/1999/xlink" content-type="dwc:institutional_code" xlink:title="The Natural History Museum, London, United Kingdom" xlink:href="http://grbio.org/institution/natural-history-museum-london" xlink:type="simple">BMNH</named-content>), <italic><tp:taxon-name><tp:taxon-name-part taxon-name-part-type="genus" reg="Mispila">Mispila</tp:taxon-name-part><tp:taxon-name-part taxon-name-part-type="species" reg="assamensis">assamensis</tp:taxon-name-part></tp:taxon-name></italic> mihi Typ det. Breuning (“<italic><tp:taxon-name><tp:taxon-name-part taxon-name-part-type="genus" reg="Mispila">Mispila</tp:taxon-name-part><tp:taxon-name-part taxon-name-part-type="species" reg="assamensis">assamensis</tp:taxon-name-part></tp:taxon-name></italic> mihi Typ” handwritten and “det. Breuning” printed with black ink on a rectangular white label) / Assam Patkai Mt. (handwritten with black ink on a rectangular white label) / Doherty (handwritten with black ink on a rectangular white label)/ Fry Coll. 1905. 100. (printed with black ink on a rectangular white label) / 61563 (handwritten with black ink on a rectangular white label) / Type (printed with black ink on a circular white label with circular red borders) / NHMUK 014596495 plus a QR-code (printed with black ink on a rectangular white label); examined from five photographs (Fig. <xref ref-type="fig" rid="F6">6D–H</xref>).</p><fig id="F6" position="float" orientation="portrait"><object-id xmlns:xlink="http://www.w3.org/1999/xlink" content-type="doi" xlink:type="simple">10.3897/zookeys.1190.115573.figure6</object-id><object-id xmlns:xlink="http://www.w3.org/1999/xlink" content-type="arpha" xlink:type="simple">05640B44-ADAB-535C-9296-A3C33D8174DE</object-id><label>Figure 6.</label><caption><p><italic><tp:taxon-name><tp:taxon-name-part taxon-name-part-type="genus" reg="Mispila">Mispila</tp:taxon-name-part><tp:taxon-name-part taxon-name-part-type="species" reg="tenuevittata">tenuevittata</tp:taxon-name-part></tp:taxon-name></italic><bold>A–C</bold><italic><tp:taxon-name><tp:taxon-name-part taxon-name-part-type="genus" reg="Sodus">Sodus</tp:taxon-name-part><tp:taxon-name-part taxon-name-part-type="species" reg="tenuevittatus">tenuevittatus</tp:taxon-name-part></tp:taxon-name></italic>, holotype <bold>A</bold> male dorsal habitus <bold>B</bold> male lateral habitus <bold>C</bold> labels (photographs of Fig. <xref ref-type="fig" rid="F6">6A–C</xref> reproduced from <xref ref-type="bibr" rid="B39">Yan et al. 2023</xref>) <bold>D–H</bold><italic><tp:taxon-name><tp:taxon-name-part taxon-name-part-type="genus" reg="Mispila">Mispila</tp:taxon-name-part><tp:taxon-name-part taxon-name-part-type="species" reg="assamensis">assamensis</tp:taxon-name-part></tp:taxon-name></italic>, holotype (photographs of Fig. <xref ref-type="fig" rid="F6">6D–F, H</xref> reproduced from <xref ref-type="bibr" rid="B38">Xie et al. 2023</xref>) <bold>D</bold> female dorsal habitus <bold>E</bold> female lateral habitus <bold>F</bold> female ventral habitus <bold>G</bold> female frontal view <bold>H</bold> labels <bold>I</bold> male dorsal habitus, from Phang-nga, Thailand <bold>J</bold> female dorsal habitus, from Ranong, Thailand <bold>K</bold> male dorsal habitus, from Thừa Thiên Huế, Vietnam.</p></caption><graphic xmlns:xlink="http://www.w3.org/1999/xlink" xlink:href="zookeys-1190-107_article-115573__-g006.jpg" position="float" orientation="portrait" xlink:type="simple" id="oo_972990.jpg"><uri content-type="original_file" xlink:type="simple">https://binary.pensoft.net/fig/972990</uri></graphic></fig></tp:treatment-sec><tp:treatment-sec sec-type="material" id="SECID0E6EBG"><title>Additional material examined.</title><p><bold>Thailand</bold> • 1♂ (<abbrev xmlns:xlink="http://www.w3.org/1999/xlink" xlink:title="Collection Andreas Weigel, Wernburg, Germany" id="ABBRID0EHFBG" xlink:type="simple">CWW</abbrev>): vic. Khao Lak, Takuapa distr., Phang-nga Province, <named-content xmlns:xlink="http://www.w3.org/1999/xlink" content-type="dwc:verbatimCoordinates" xlink:type="simple"><named-content content-type="geo-json" specific-use="{&#34;type&#34;:&#34;Point&#34;,&#34;coordinates&#34;:[98.251517,8.627050]}" id="NCID0EOFBG" xlink:type="simple">08°37.623'N, 98°15.091'E</named-content></named-content>, Alt. 50 m, 23.VIII–02.IX.2010, leg. A. Skale • 3♂♂, 3♀♀ (<abbrev xmlns:xlink="http://www.w3.org/1999/xlink" xlink:title="Collection Andreas Weigel, Wernburg, Germany" id="ABBRID0ETFBG" xlink:type="simple">CWW</abbrev>): vic. Khao Lak, Takuapa distr., Phang-nga Province, <named-content xmlns:xlink="http://www.w3.org/1999/xlink" content-type="dwc:verbatimCoordinates" xlink:type="simple"><named-content content-type="geo-json" specific-use="{&#34;type&#34;:&#34;Point&#34;,&#34;coordinates&#34;:[98.250000,8.616667]}" id="NCID0E1FBG" xlink:type="simple">08°37'N, 98°15'E</named-content></named-content>, 07.VIII.2012, leg. A. Weigel • 1♀ (<abbrev xmlns:xlink="http://www.w3.org/1999/xlink" xlink:title="Collection Andreas Weigel, Wernburg, Germany" id="ABBRID0E6FBG" xlink:type="simple">CWW</abbrev>, fig. 6J): Yai island, Kam, 14 km W Na Kha, Ranong Province, <named-content xmlns:xlink="http://www.w3.org/1999/xlink" content-type="dwc:verbatimCoordinates" xlink:type="simple"><named-content content-type="geo-json" specific-use="{&#34;type&#34;:&#34;Point&#34;,&#34;coordinates&#34;:[98.356417,9.494200]}" id="NCID0EGGBG" xlink:type="simple">09°29.652'N, 98°21.385'E</named-content></named-content>, 09.VIII.2012, leg. A. Weigel, UWP [primary forest] KÜ [coast]. <bold>Vietnam</bold> • 2♂♂ (<abbrev xmlns:xlink="http://www.w3.org/1999/xlink" xlink:title="Collection Andreas Weigel, Wernburg, Germany" id="ABBRID0ENGBG" xlink:type="simple">CWW</abbrev>, fig. 6K): Son Hurang River, Hue, Thừa Thiên Huế Province, <named-content xmlns:xlink="http://www.w3.org/1999/xlink" content-type="dwc:verbatimCoordinates" xlink:type="simple"><named-content content-type="geo-json" specific-use="{&#34;type&#34;:&#34;Point&#34;,&#34;coordinates&#34;:[107.568611,16.460000]}" id="NCID0EUGBG" xlink:type="simple">16°27'36"N, 107°34'7"E</named-content></named-content>, 10 m [a. s. l.], 11.V.2019, leg. A. Weigel, LFF [light trap] (Hotel).</p></tp:treatment-sec><tp:treatment-sec sec-type="comments" id="SECID0EZGBG"><title>Comments.</title><p>After having compared the holotypes of <italic><tp:taxon-name><tp:taxon-name-part taxon-name-part-type="genus" reg="Mispila">Mispila</tp:taxon-name-part><tp:taxon-name-part taxon-name-part-type="species" reg="tenuevittata">tenuevittata</tp:taxon-name-part></tp:taxon-name></italic> (Fig. <xref ref-type="fig" rid="F6">6A, B</xref>) and <italic><tp:taxon-name><tp:taxon-name-part taxon-name-part-type="genus" reg="Mispila">M.</tp:taxon-name-part><tp:taxon-name-part taxon-name-part-type="species" reg="assamensis">assamensis</tp:taxon-name-part></tp:taxon-name></italic> (Fig. <xref ref-type="fig" rid="F6">6D–G</xref>), we found that both holotypes are identical, except for the different genders. Thus, we treat <italic><tp:taxon-name><tp:taxon-name-part taxon-name-part-type="genus" reg="Mispila">M.</tp:taxon-name-part><tp:taxon-name-part taxon-name-part-type="species" reg="assamensis">assamensis</tp:taxon-name-part></tp:taxon-name></italic> as a junior synonym of <italic><tp:taxon-name><tp:taxon-name-part taxon-name-part-type="genus" reg="Mispila">M.</tp:taxon-name-part><tp:taxon-name-part taxon-name-part-type="species" reg="tenuevittata">tenuevittata</tp:taxon-name-part></tp:taxon-name></italic>. <xref ref-type="bibr" rid="B39">Yan et al. (2023)</xref> marked the holotype of <italic><tp:taxon-name><tp:taxon-name-part taxon-name-part-type="genus" reg="Mispila">M.</tp:taxon-name-part><tp:taxon-name-part taxon-name-part-type="species" reg="tenuevittata">tenuevittata</tp:taxon-name-part></tp:taxon-name></italic> as a female in the legend, while they considered it as a male in the comments.</p></tp:treatment-sec><tp:treatment-sec sec-type="distribution" id="SECID0ECJBG"><title>Distribution.</title><p>China (Guangxi, Hainan, Yunnan), India (Assam), Laos (Bokeo, Mekong, Vientiane), Thailand (Phang-nga, Ranong), Vietnam (Chapa, Thừa Thiên Huế).</p></tp:treatment-sec><ref-list><ref id="B39"><mixed-citation xmlns:xlink="http://www.w3.org/1999/xlink" xlink:type="simple"><person-group><name name-style="western"><surname>Yan</surname><given-names>K</given-names></name><name name-style="western"><surname>Wu</surname><given-names>M-J</given-names></name><name name-style="western"><surname>Huang</surname><given-names>G-Q</given-names></name></person-group> (<year>2023</year>) <article-title>A taxonomic revision of some species of <italic><tp:taxon-name><tp:taxon-name-part taxon-name-part-type="genus">Mispila</tp:taxon-name-part></tp:taxon-name></italic> Pascoe, 1864 (<tp:taxon-name><tp:taxon-name-part taxon-name-part-type="order">Coleoptera</tp:taxon-name-part></tp:taxon-name>: <tp:taxon-name><tp:taxon-name-part taxon-name-part-type="family">Cerambycidae</tp:taxon-name-part></tp:taxon-name>: <tp:taxon-name><tp:taxon-name-part taxon-name-part-type="subfamily">Lamiinae</tp:taxon-name-part></tp:taxon-name>: <tp:taxon-name><tp:taxon-name-part taxon-name-part-type="tribe">Pteropliini</tp:taxon-name-part></tp:taxon-name>).</article-title><source>Oriental Insects</source><volume>57</volume>(<issue>4</issue>): <fpage>1</fpage>–<lpage>11</lpage>. <ext-link xlink:href="10.1080/00305316.2023.2172747" ext-link-type="doi" xlink:type="simple">https://doi.org/10.1080/00305316.2023.2172747</ext-link></mixed-citation></ref><ref id="B38"><mixed-citation xmlns:xlink="http://www.w3.org/1999/xlink" xlink:type="simple"><person-group><name name-style="western"><surname>Xie</surname><given-names>G</given-names></name><name name-style="western"><surname>Barclay</surname><given-names>MVL</given-names></name><name name-style="western"><surname>Wang</surname><given-names>W</given-names></name></person-group> (<year>2023</year>) <article-title>The collection of the genus <italic><tp:taxon-name><tp:taxon-name-part taxon-name-part-type="genus">Mispila</tp:taxon-name-part></tp:taxon-name></italic> Pascoe, 1864 housed in the Natural History Museum, London (<tp:taxon-name><tp:taxon-name-part taxon-name-part-type="order">Coleoptera</tp:taxon-name-part></tp:taxon-name>: <tp:taxon-name><tp:taxon-name-part taxon-name-part-type="family">Cerambycidae</tp:taxon-name-part></tp:taxon-name>).</article-title><source>Zootaxa</source><volume>5352</volume>(<issue>2</issue>): <fpage>245</fpage>–<lpage>265</lpage>. <ext-link xlink:href="10.11646/zootaxa.5352.2.6" ext-link-type="doi" xlink:type="simple">https://doi.org/10.11646/zootaxa.5352.2.6</ext-link></mixed-citation></ref><ref id="B5"><mixed-citation xmlns:xlink="http://www.w3.org/1999/xlink" xlink:type="simple"><person-group><name name-style="western"><surname>Breuning</surname><given-names>S</given-names></name></person-group> (<year>1961</year>) Catalogue des Lamiaires du Monde (Col. Céramb.). Verlag des Museums G. Frey, Tutzing bei München (4): 183–284.</mixed-citation></ref><ref id="B7"><mixed-citation xmlns:xlink="http://www.w3.org/1999/xlink" xlink:type="simple"><person-group><name name-style="western"><surname>Breuning</surname><given-names>S</given-names></name></person-group> (<year>1963b</year>) <article-title>Bestimmungstabelle der Lamiiden-Triben nebst Revision der <tp:taxon-name><tp:taxon-name-part taxon-name-part-type="tribe">Pteropliini</tp:taxon-name-part></tp:taxon-name> der asiatischen Region (Col. <tp:taxon-name><tp:taxon-name-part taxon-name-part-type="family">Cerambycidae</tp:taxon-name-part></tp:taxon-name>) III. Teil. Entomologische Arbeiten aus dem Museum G.</article-title><source>Frey, Tutzing bei München</source><volume>14</volume>(<issue>1</issue>): <fpage>466</fpage>–<lpage>537</lpage>.</mixed-citation></ref><ref id="B35"><mixed-citation xmlns:xlink="http://www.w3.org/1999/xlink" xlink:type="simple"><person-group><name name-style="western"><surname>Rondon</surname><given-names>JA</given-names></name><name name-style="western"><surname>Breuning</surname><given-names>S</given-names></name></person-group> (<year>1970</year>) <article-title>Lamiines du Laos.</article-title><source>Pacific Insects Monograph</source><volume>24</volume>: <fpage>315</fpage>–<lpage>571</lpage>.</mixed-citation></ref><ref id="B27"><mixed-citation xmlns:xlink="http://www.w3.org/1999/xlink" xlink:type="simple"><person-group><name name-style="western"><surname>Löbl</surname><given-names>I</given-names></name><name name-style="western"><surname>Smetana</surname><given-names>A</given-names></name></person-group> (<year>2010</year>) <source>Catalogue of Palaearctic <tp:taxon-name><tp:taxon-name-part taxon-name-part-type="order">Coleoptera</tp:taxon-name-part></tp:taxon-name> (Vol. 6). <tp:taxon-name><tp:taxon-name-part taxon-name-part-type="superfamily">Chrysomeloidea</tp:taxon-name-part></tp:taxon-name>.</source><publisher-name>Apollo Books</publisher-name>, <publisher-loc>Stenstrup</publisher-loc>, <size units="page">924 pp</size>. <ext-link xlink:href="10.1163/9789004260917" ext-link-type="doi" xlink:type="simple">https://doi.org/10.1163/9789004260917</ext-link></mixed-citation></ref><ref id="B26"><mixed-citation xmlns:xlink="http://www.w3.org/1999/xlink" xlink:type="simple"><person-group><name name-style="western"><surname>Lin</surname><given-names>M</given-names></name><name name-style="western"><surname>Tavakilian</surname><given-names>GL</given-names></name></person-group> (<year>2019</year>) <source><tp:taxon-name><tp:taxon-name-part taxon-name-part-type="superfamily">Chrysomeloidea</tp:taxon-name-part></tp:taxon-name><tp:taxon-name><tp:taxon-name-part taxon-name-part-type="family">Cerambycidae</tp:taxon-name-part></tp:taxon-name><tp:taxon-name><tp:taxon-name-part taxon-name-part-type="subfamily">Lamiinae</tp:taxon-name-part></tp:taxon-name>. In: Lin M, Yang X (Eds) Catalogue of Chinese <tp:taxon-name><tp:taxon-name-part taxon-name-part-type="order">Coleoptera</tp:taxon-name-part></tp:taxon-name> (Vol. 9).</source><publisher-name>Science Press</publisher-name>, <publisher-loc>Beijing</publisher-loc>, <size units="page">575 pp</size>.</mixed-citation></ref><ref id="B14"><mixed-citation xmlns:xlink="http://www.w3.org/1999/xlink" xlink:type="simple"><person-group><name name-style="western"><surname>Danilevsky</surname><given-names>ML</given-names></name></person-group> (<year>2020</year>) Catalogue of Palaearctic <tp:taxon-name><tp:taxon-name-part taxon-name-part-type="order">Coleoptera</tp:taxon-name-part></tp:taxon-name>. Volume 6/1. <tp:taxon-name><tp:taxon-name-part taxon-name-part-type="superfamily">Chrysomeloidea</tp:taxon-name-part></tp:taxon-name> I (<tp:taxon-name><tp:taxon-name-part taxon-name-part-type="family">Vesperidae</tp:taxon-name-part></tp:taxon-name>, <tp:taxon-name><tp:taxon-name-part taxon-name-part-type="family">Disteniidae</tp:taxon-name-part></tp:taxon-name>, <tp:taxon-name><tp:taxon-name-part taxon-name-part-type="family">Cerambycidae</tp:taxon-name-part></tp:taxon-name>) Updated and Revised Second Edition. Koninklijke Brill, Leiden 2, [xxviii +] 712 pp. <ext-link xlink:href="10.1163/9789004440333_002" ext-link-type="doi" xlink:type="simple">https://doi.org/10.1163/9789004440333_002</ext-link></mixed-citation></ref><ref id="B20"><mixed-citation xmlns:xlink="http://www.w3.org/1999/xlink" xlink:type="simple"><person-group><name name-style="western"><surname>Hua</surname><given-names>L-Z</given-names></name></person-group> (<year>2002</year>) <source>List of Chinese Insects (Vol. II).</source><publisher-name>Zhongshan (Sun Yat-sen) University Press</publisher-name>, <publisher-loc>Guangzhou</publisher-loc>, <size units="page">612 pp</size>.</mixed-citation></ref><ref id="B21"><mixed-citation xmlns:xlink="http://www.w3.org/1999/xlink" xlink:type="simple"><person-group><name name-style="western"><surname>Hua</surname><given-names>L</given-names></name><name name-style="western"><surname>Nara</surname><given-names>H</given-names></name><name name-style="western"><surname>Saemulson</surname><given-names>GA [misspelling of Samuelson]</given-names></name><name name-style="western"><surname>Lingafelter</surname><given-names>SW</given-names></name></person-group> (<year>2009</year>) <source>Iconography of Chinese Longicorn Beetles (1406 Species) in Color.</source><publisher-name>Sun Yat sen University Press</publisher-name>, <publisher-loc>Guangzhou</publisher-loc>, <size units="page">474 pp</size>.</mixed-citation></ref><ref id="B24"><mixed-citation xmlns:xlink="http://www.w3.org/1999/xlink" xlink:type="simple"><person-group><name name-style="western"><surname>Kariyanna</surname><given-names>B</given-names></name><name name-style="western"><surname>Mohan</surname><given-names>M</given-names></name><name name-style="western"><surname>Gupta</surname><given-names>R</given-names></name><name name-style="western"><surname>Vitali</surname><given-names>F</given-names></name></person-group> (<year>2017</year>) <article-title>The checklist of longhorn beetles (<tp:taxon-name><tp:taxon-name-part taxon-name-part-type="order">Coleoptera</tp:taxon-name-part></tp:taxon-name>: <tp:taxon-name><tp:taxon-name-part taxon-name-part-type="family">Cerambycidae</tp:taxon-name-part></tp:taxon-name>) from India.</article-title><source>Zootaxa</source><volume>4345</volume>(<issue>1</issue>): <fpage>1</fpage>–<lpage>317</lpage>. <ext-link xlink:href="10.11646/zootaxa.4345.1.1" ext-link-type="doi" xlink:type="simple">https://doi.org/10.11646/zootaxa.4345.1.1</ext-link></mixed-citation></ref><ref id="B28"><mixed-citation xmlns:xlink="http://www.w3.org/1999/xlink" xlink:type="simple"><person-group><name name-style="western"><surname>Mitra</surname><given-names>B</given-names></name><name name-style="western"><surname>Chakraborti</surname><given-names>U</given-names></name><name name-style="western"><surname>Mallick</surname><given-names>K</given-names></name><name name-style="western"><surname>Bhaumik</surname><given-names>S</given-names></name><name name-style="western"><surname>Das</surname><given-names>P</given-names></name></person-group> (<year>2017</year>) <article-title>An updated list of cerambycid beetles (<tp:taxon-name><tp:taxon-name-part taxon-name-part-type="order">Coleoptera</tp:taxon-name-part></tp:taxon-name>: <tp:taxon-name><tp:taxon-name-part taxon-name-part-type="family">Cerambycidae</tp:taxon-name-part></tp:taxon-name>) of Assam, India.</article-title><source>Records of the Zoological Survey of India</source><volume>117</volume>(<issue>1</issue>): <fpage>78</fpage>–<lpage>90</lpage>. <ext-link xlink:href="10.26515/rzsi/v117/i1/2017/117286" ext-link-type="doi" xlink:type="simple">https://doi.org/10.26515/rzsi/v117/i1/2017/117286</ext-link></mixed-citation></ref></ref-list></tp:taxon-treatment>
